# Supplementary material for: Structural Modeling of TRPA1 Ion Channel—Determination of the Binding Site for Antagonists
Source: Molecules. 2022 May 11;27(10):3077. doi: 10.3390/molecules27103077 (PMC9145427; doi:10.3390/molecules27103077)
Supplement: Supplementary file 1 [file molecules-27-03077-s001.zip]

Archive with 2 entries (2 files):
- Gawalska et al. Supplementary Materials Table S1-S5.pdf
- HC-030031-TRPA1_complex_G_relaxed.pdb
