# Supplementary material for: Structural Modeling of TRPA1 Ion Channel—Determination of the Binding Site for Antagonists
Source: Molecules. 2022 May 11;27(10):3077. doi: 10.3390/molecules27103077 (PMC9145427; doi:10.3390/molecules27103077)
Supplement: Supplementary file 1 [file molecules-27-03077-s001.zip › HC-030031-TRPA1_complex_G_relaxed.pdb]

REMARK   4      COMPLIES WITH FORMAT V. 3.0, 1-DEC-2006
REMARK 888
REMARK 888 WRITTEN BY MAESTRO (A PRODUCT OF SCHRODINGER, LLC)
TITLE     complexG-afterMDrelaxation
MODEL        1
ATOM      1  N   LYS A 446      13.912  18.282  64.603  1.00133.74           N  
ATOM      2  CA  LYS A 446      12.567  18.427  64.086  1.00133.74           C  
ATOM      3  C   LYS A 446      12.373  19.089  62.711  1.00133.74           C  
ATOM      4  O   LYS A 446      11.239  19.461  62.340  1.00133.74           O  
ATOM      5  CB  LYS A 446      11.591  18.893  65.167  1.00  0.00           C  
ATOM      6  CG  LYS A 446      11.952  20.225  65.773  1.00  0.00           C  
ATOM      7  CD  LYS A 446      10.912  20.717  66.813  1.00  0.00           C  
ATOM      8  CE  LYS A 446      10.614  19.829  67.984  1.00  0.00           C  
ATOM      9  NZ  LYS A 446       9.777  20.354  69.015  1.00  0.00           N1+
ATOM     10  H1  LYS A 446      14.064  18.213  65.600  1.00133.74           H  
ATOM     11  H2  LYS A 446      14.260  17.455  64.139  1.00133.74           H  
ATOM     12  HA  LYS A 446      12.298  17.376  63.979  1.00133.74           H  
ATOM     13  HB2 LYS A 446      10.600  19.001  64.726  1.00  0.00           H  
ATOM     14  HB3 LYS A 446      11.557  18.085  65.898  1.00  0.00           H  
ATOM     15  HG2 LYS A 446      12.935  20.151  66.238  1.00  0.00           H  
ATOM     16  HG3 LYS A 446      12.095  20.939  64.962  1.00  0.00           H  
ATOM     17  HD2 LYS A 446      11.183  21.684  67.238  1.00  0.00           H  
ATOM     18  HD3 LYS A 446      10.079  20.822  66.118  1.00  0.00           H  
ATOM     19  HE2 LYS A 446      10.247  18.870  67.618  1.00  0.00           H  
ATOM     20  HE3 LYS A 446      11.559  19.515  68.427  1.00  0.00           H  
ATOM     21  HZ1 LYS A 446       8.841  20.309  68.637  1.00  0.00           H  
ATOM     22  HZ2 LYS A 446       9.824  19.739  69.815  1.00  0.00           H  
ATOM     23  HZ3 LYS A 446       9.990  21.286  69.339  1.00  0.00           H  
ATOM     24  N   LYS A 447      13.454  19.172  61.931  1.00132.51           N  
ATOM     25  CA  LYS A 447      13.418  19.621  60.517  1.00132.51           C  
ATOM     26  C   LYS A 447      12.884  18.459  59.672  1.00132.51           C  
ATOM     27  O   LYS A 447      11.806  18.572  59.119  1.00132.51           O  
ATOM     28  CB  LYS A 447      14.888  19.915  60.123  1.00  0.00           C  
ATOM     29  CG  LYS A 447      15.885  20.599  61.139  1.00  0.00           C  
ATOM     30  CD  LYS A 447      17.319  20.850  60.590  1.00  0.00           C  
ATOM     31  CE  LYS A 447      18.404  21.251  61.627  1.00  0.00           C  
ATOM     32  NZ  LYS A 447      19.674  21.608  61.009  1.00  0.00           N1+
ATOM     33  H   LYS A 447      14.340  18.827  62.272  1.00132.51           H  
ATOM     34  HA  LYS A 447      12.734  20.455  60.365  1.00132.51           H  
ATOM     35  HB2 LYS A 447      15.284  18.971  59.748  1.00  0.00           H  
ATOM     36  HB3 LYS A 447      14.911  20.473  59.187  1.00  0.00           H  
ATOM     37  HG2 LYS A 447      15.449  21.559  61.416  1.00  0.00           H  
ATOM     38  HG3 LYS A 447      15.940  19.991  62.042  1.00  0.00           H  
ATOM     39  HD2 LYS A 447      17.569  19.920  60.080  1.00  0.00           H  
ATOM     40  HD3 LYS A 447      17.152  21.601  59.817  1.00  0.00           H  
ATOM     41  HE2 LYS A 447      18.023  22.115  62.171  1.00  0.00           H  
ATOM     42  HE3 LYS A 447      18.552  20.473  62.377  1.00  0.00           H  
ATOM     43  HZ1 LYS A 447      20.462  21.311  61.568  1.00  0.00           H  
ATOM     44  HZ2 LYS A 447      19.768  21.093  60.146  1.00  0.00           H  
ATOM     45  HZ3 LYS A 447      19.546  22.610  60.978  1.00  0.00           H  
ATOM     46  N   SER A 448      13.554  17.261  59.739  1.00128.88           N  
ATOM     47  CA  SER A 448      13.133  15.993  59.053  1.00128.88           C  
ATOM     48  C   SER A 448      11.591  15.579  59.035  1.00128.88           C  
ATOM     49  O   SER A 448      10.954  15.398  57.983  1.00128.88           O  
ATOM     50  CB  SER A 448      14.110  14.847  59.378  1.00128.88           C  
ATOM     51  OG  SER A 448      14.653  14.213  58.264  1.00128.88           O  
ATOM     52  H   SER A 448      14.455  17.223  60.195  1.00128.88           H  
ATOM     53  HA  SER A 448      13.157  16.180  57.979  1.00128.88           H  
ATOM     54  HB3 SER A 448      13.597  14.036  59.895  1.00128.88           H  
ATOM     55  HB2 SER A 448      14.822  15.215  60.117  1.00128.88           H  
ATOM     56  HG  SER A 448      15.233  14.879  57.928  1.00128.88           H  
ATOM     57  N   PRO A 449      11.033  15.276  60.233  1.00122.74           N  
ATOM     58  CA  PRO A 449       9.652  14.773  60.362  1.00122.74           C  
ATOM     59  C   PRO A 449       8.597  15.753  59.939  1.00122.74           C  
ATOM     60  O   PRO A 449       7.565  15.347  59.360  1.00122.74           O  
ATOM     61  CB  PRO A 449       9.501  14.435  61.800  1.00122.74           C  
ATOM     62  CG  PRO A 449      10.472  15.403  62.609  1.00122.74           C  
ATOM     63  CD  PRO A 449      11.630  15.590  61.570  1.00122.74           C  
ATOM     64  HA  PRO A 449       9.528  13.821  59.846  1.00122.74           H  
ATOM     65  HB3 PRO A 449       9.595  13.354  61.900  1.00122.74           H  
ATOM     66  HB2 PRO A 449       8.476  14.604  62.130  1.00122.74           H  
ATOM     67  HG3 PRO A 449      10.945  14.776  63.365  1.00122.74           H  
ATOM     68  HG2 PRO A 449      10.075  16.362  62.941  1.00122.74           H  
ATOM     69  HD2 PRO A 449      12.147  16.548  61.618  1.00122.74           H  
ATOM     70  HD3 PRO A 449      12.460  14.891  61.668  1.00122.74           H  
ATOM     71  N   LEU A 450       8.918  17.067  59.964  1.00116.31           N  
ATOM     72  CA  LEU A 450       8.065  18.081  59.394  1.00116.31           C  
ATOM     73  C   LEU A 450       8.076  17.949  57.884  1.00116.31           C  
ATOM     74  O   LEU A 450       7.080  17.965  57.203  1.00116.31           O  
ATOM     75  CB  LEU A 450       8.516  19.466  59.826  1.00116.31           C  
ATOM     76  CG  LEU A 450       7.708  20.729  59.347  1.00116.31           C  
ATOM     77  CD1 LEU A 450       6.157  20.610  59.587  1.00116.31           C  
ATOM     78  CD2 LEU A 450       8.312  22.023  59.942  1.00116.31           C  
ATOM     79  H   LEU A 450       9.759  17.387  60.422  1.00116.31           H  
ATOM     80  HA  LEU A 450       7.053  17.879  59.744  1.00116.31           H  
ATOM     81  HB3 LEU A 450       9.519  19.597  59.422  1.00116.31           H  
ATOM     82  HB2 LEU A 450       8.574  19.520  60.913  1.00116.31           H  
ATOM     83  HG  LEU A 450       7.771  20.994  58.292  1.00116.31           H  
ATOM     84 HD11 LEU A 450       5.447  21.390  59.311  1.00116.31           H  
ATOM     85 HD12 LEU A 450       5.761  19.713  59.113  1.00116.31           H  
ATOM     86 HD13 LEU A 450       6.083  20.464  60.665  1.00116.31           H  
ATOM     87 HD21 LEU A 450       9.365  22.133  59.685  1.00116.31           H  
ATOM     88 HD22 LEU A 450       7.767  22.934  59.694  1.00116.31           H  
ATOM     89 HD23 LEU A 450       8.297  22.020  61.032  1.00116.31           H  
ATOM     90  N   HIS A 451       9.317  17.865  57.273  1.00115.54           N  
ATOM     91  CA  HIS A 451       9.439  17.696  55.816  1.00115.54           C  
ATOM     92  C   HIS A 451       8.821  16.413  55.310  1.00115.54           C  
ATOM     93  O   HIS A 451       8.185  16.368  54.244  1.00115.54           O  
ATOM     94  CB  HIS A 451      10.952  17.696  55.469  1.00115.54           C  
ATOM     95  CG  HIS A 451      11.523  19.081  55.443  1.00115.54           C  
ATOM     96  ND1 HIS A 451      11.791  19.718  56.593  1.00115.54           N  
ATOM     97  CD2 HIS A 451      11.763  19.971  54.401  1.00115.54           C  
ATOM     98  CE1 HIS A 451      12.223  20.920  56.206  1.00115.54           C  
ATOM     99  NE2 HIS A 451      12.316  21.144  54.889  1.00115.54           N  
ATOM    100  H   HIS A 451      10.075  17.518  57.843  1.00115.54           H  
ATOM    101  HA  HIS A 451       8.809  18.477  55.392  1.00115.54           H  
ATOM    102  HB3 HIS A 451      11.067  17.249  54.481  1.00115.54           H  
ATOM    103  HB2 HIS A 451      11.520  17.113  56.195  1.00115.54           H  
ATOM    104  HD1 HIS A 451      11.658  19.391  57.539  1.00115.54           H  
ATOM    105  HD2 HIS A 451      11.629  19.837  53.337  1.00115.54           H  
ATOM    106  HE1 HIS A 451      12.354  21.717  56.923  1.00115.54           H  
ATOM    107  N   PHE A 452       8.908  15.305  56.089  1.00105.01           N  
ATOM    108  CA  PHE A 452       8.128  14.145  55.834  1.00105.01           C  
ATOM    109  C   PHE A 452       6.592  14.321  55.831  1.00105.01           C  
ATOM    110  O   PHE A 452       5.849  13.859  54.955  1.00105.01           O  
ATOM    111  CB  PHE A 452       8.667  13.006  56.692  1.00105.01           C  
ATOM    112  CG  PHE A 452       8.465  11.599  56.233  1.00105.01           C  
ATOM    113  CD1 PHE A 452       9.455  11.039  55.363  1.00105.01           C  
ATOM    114  CD2 PHE A 452       7.386  10.877  56.725  1.00105.01           C  
ATOM    115  CE1 PHE A 452       9.331   9.674  54.920  1.00105.01           C  
ATOM    116  CE2 PHE A 452       7.234   9.540  56.267  1.00105.01           C  
ATOM    117  CZ  PHE A 452       8.175   8.954  55.355  1.00105.01           C  
ATOM    118  H   PHE A 452       9.411  15.261  56.963  1.00105.01           H  
ATOM    119  HA  PHE A 452       8.325  13.871  54.798  1.00105.01           H  
ATOM    120  HB3 PHE A 452       8.352  13.048  57.734  1.00105.01           H  
ATOM    121  HB2 PHE A 452       9.749  13.116  56.756  1.00105.01           H  
ATOM    122  HD1 PHE A 452      10.328  11.607  55.077  1.00105.01           H  
ATOM    123  HD2 PHE A 452       6.755  11.368  57.451  1.00105.01           H  
ATOM    124  HE1 PHE A 452      10.132   9.282  54.309  1.00105.01           H  
ATOM    125  HE2 PHE A 452       6.375   8.998  56.633  1.00105.01           H  
ATOM    126  HZ  PHE A 452       8.161   7.936  54.997  1.00105.01           H  
ATOM    127  N   ALA A 453       6.010  14.937  56.929  1.00103.73           N  
ATOM    128  CA  ALA A 453       4.611  15.162  57.202  1.00103.73           C  
ATOM    129  C   ALA A 453       3.952  16.036  56.099  1.00103.73           C  
ATOM    130  O   ALA A 453       2.935  15.691  55.511  1.00103.73           O  
ATOM    131  CB  ALA A 453       4.364  15.845  58.603  1.00103.73           C  
ATOM    132  H   ALA A 453       6.639  15.057  57.710  1.00103.73           H  
ATOM    133  HA  ALA A 453       4.306  14.116  57.244  1.00103.73           H  
ATOM    134  HB1 ALA A 453       3.283  15.881  58.744  1.00103.73           H  
ATOM    135  HB2 ALA A 453       4.862  15.224  59.347  1.00103.73           H  
ATOM    136  HB3 ALA A 453       4.687  16.884  58.665  1.00103.73           H  
ATOM    137  N   ALA A 454       4.702  17.066  55.673  1.00105.35           N  
ATOM    138  CA  ALA A 454       4.313  17.909  54.472  1.00105.35           C  
ATOM    139  C   ALA A 454       4.278  17.177  53.175  1.00105.35           C  
ATOM    140  O   ALA A 454       3.343  17.252  52.404  1.00105.35           O  
ATOM    141  CB  ALA A 454       5.295  19.052  54.514  1.00105.35           C  
ATOM    142  H   ALA A 454       5.534  17.344  56.173  1.00105.35           H  
ATOM    143  HA  ALA A 454       3.286  18.198  54.693  1.00105.35           H  
ATOM    144  HB1 ALA A 454       4.983  19.767  55.275  1.00105.35           H  
ATOM    145  HB2 ALA A 454       6.328  18.783  54.735  1.00105.35           H  
ATOM    146  HB3 ALA A 454       5.300  19.678  53.622  1.00105.35           H  
ATOM    147  N   SER A 455       5.345  16.370  53.013  1.00101.45           N  
ATOM    148  CA  SER A 455       5.687  15.615  51.822  1.00101.45           C  
ATOM    149  C   SER A 455       4.688  14.472  51.418  1.00101.45           C  
ATOM    150  O   SER A 455       4.514  14.148  50.276  1.00101.45           O  
ATOM    151  CB  SER A 455       7.120  14.957  52.040  1.00101.45           C  
ATOM    152  OG  SER A 455       7.542  14.155  50.984  1.00101.45           O  
ATOM    153  H   SER A 455       6.028  16.461  53.752  1.00101.45           H  
ATOM    154  HA  SER A 455       5.654  16.285  50.962  1.00101.45           H  
ATOM    155  HB3 SER A 455       7.076  14.451  53.004  1.00101.45           H  
ATOM    156  HB2 SER A 455       7.810  15.798  52.111  1.00101.45           H  
ATOM    157  HG  SER A 455       6.913  13.473  50.804  1.00101.45           H  
ATOM    158  N   TYR A 456       4.208  13.724  52.446  1.00 97.29           N  
ATOM    159  CA  TYR A 456       3.340  12.575  52.362  1.00 97.29           C  
ATOM    160  C   TYR A 456       1.922  12.750  52.976  1.00 97.29           C  
ATOM    161  O   TYR A 456       1.242  11.765  53.228  1.00 97.29           O  
ATOM    162  CB  TYR A 456       4.139  11.327  52.763  1.00 97.29           C  
ATOM    163  CG  TYR A 456       5.311  10.959  51.874  1.00 97.29           C  
ATOM    164  CD1 TYR A 456       5.131  10.532  50.581  1.00 97.29           C  
ATOM    165  CD2 TYR A 456       6.608  11.188  52.382  1.00 97.29           C  
ATOM    166  CE1 TYR A 456       6.234  10.297  49.760  1.00 97.29           C  
ATOM    167  CE2 TYR A 456       7.725  10.670  51.635  1.00 97.29           C  
ATOM    168  CZ  TYR A 456       7.509  10.259  50.275  1.00 97.29           C  
ATOM    169  OH  TYR A 456       8.420   9.678  49.502  1.00 97.29           O  
ATOM    170  H   TYR A 456       4.580  14.118  53.299  1.00 97.29           H  
ATOM    171  HA  TYR A 456       3.093  12.381  51.319  1.00 97.29           H  
ATOM    172  HB3 TYR A 456       3.418  10.510  52.785  1.00 97.29           H  
ATOM    173  HB2 TYR A 456       4.478  11.428  53.794  1.00 97.29           H  
ATOM    174  HD1 TYR A 456       4.134  10.451  50.174  1.00 97.29           H  
ATOM    175  HD2 TYR A 456       6.769  11.561  53.383  1.00 97.29           H  
ATOM    176  HE1 TYR A 456       5.931  10.095  48.743  1.00 97.29           H  
ATOM    177  HE2 TYR A 456       8.656  10.626  52.181  1.00 97.29           H  
ATOM    178  HH  TYR A 456       9.230   9.556  49.974  1.00 97.29           H  
ATOM    179  N   GLY A 457       1.445  14.009  53.155  1.00 98.45           N  
ATOM    180  CA  GLY A 457       0.033  14.353  53.450  1.00 98.45           C  
ATOM    181  C   GLY A 457      -0.443  13.958  54.801  1.00 98.45           C  
ATOM    182  O   GLY A 457      -1.659  13.727  54.989  1.00 98.45           O  
ATOM    183  H   GLY A 457       2.149  14.724  53.047  1.00 98.45           H  
ATOM    184  HA3 GLY A 457      -0.683  13.806  52.836  1.00 98.45           H  
ATOM    185  HA2 GLY A 457      -0.065  15.434  53.359  1.00 98.45           H  
ATOM    186  N   ARG A 458       0.389  14.019  55.826  1.00 99.75           N  
ATOM    187  CA  ARG A 458       0.174  13.598  57.199  1.00 99.75           C  
ATOM    188  C   ARG A 458      -0.280  14.814  58.034  1.00 99.75           C  
ATOM    189  O   ARG A 458       0.556  15.516  58.689  1.00 99.75           O  
ATOM    190  CB  ARG A 458       1.492  13.035  57.728  1.00 99.75           C  
ATOM    191  CG  ARG A 458       2.105  11.956  56.794  1.00 99.75           C  
ATOM    192  CD  ARG A 458       3.207  11.024  57.399  1.00 99.75           C  
ATOM    193  NE  ARG A 458       2.577  10.392  58.567  1.00 99.75           N  
ATOM    194  CZ  ARG A 458       3.099  10.333  59.787  1.00 99.75           C  
ATOM    195  NH1 ARG A 458       4.242  10.960  60.026  1.00 99.75           N  
ATOM    196  NH2 ARG A 458       2.529   9.673  60.740  1.00 99.75           N1+
ATOM    197  H   ARG A 458       1.332  14.299  55.598  1.00 99.75           H  
ATOM    198  HA  ARG A 458      -0.615  12.851  57.281  1.00 99.75           H  
ATOM    199  HB3 ARG A 458       1.401  12.840  58.796  1.00 99.75           H  
ATOM    200  HB2 ARG A 458       2.243  13.820  57.806  1.00 99.75           H  
ATOM    201  HG3 ARG A 458       2.508  12.362  55.866  1.00 99.75           H  
ATOM    202  HG2 ARG A 458       1.324  11.252  56.508  1.00 99.75           H  
ATOM    203  HD3 ARG A 458       4.126  11.607  57.451  1.00 99.75           H  
ATOM    204  HD2 ARG A 458       3.381  10.257  56.644  1.00 99.75           H  
ATOM    205  HE  ARG A 458       1.719   9.884  58.406  1.00 99.75           H  
ATOM    206 HH12 ARG A 458       4.625  10.979  60.961  1.00 99.75           H  
ATOM    207 HH11 ARG A 458       4.702  11.655  59.455  1.00 99.75           H  
ATOM    208 HH22 ARG A 458       3.007   9.609  61.627  1.00 99.75           H  
ATOM    209 HH21 ARG A 458       1.631   9.254  60.545  1.00 99.75           H  
ATOM    210  N   ILE A 459      -1.564  15.176  57.933  1.00109.87           N  
ATOM    211  CA  ILE A 459      -2.174  16.355  58.444  1.00109.87           C  
ATOM    212  C   ILE A 459      -2.084  16.458  59.967  1.00109.87           C  
ATOM    213  O   ILE A 459      -1.435  17.375  60.452  1.00109.87           O  
ATOM    214  CB  ILE A 459      -3.564  16.502  57.767  1.00109.87           C  
ATOM    215  CG1 ILE A 459      -4.405  17.742  58.335  1.00109.87           C  
ATOM    216  CG2 ILE A 459      -4.494  15.201  57.899  1.00109.87           C  
ATOM    217  CD1 ILE A 459      -3.741  19.109  57.931  1.00109.87           C  
ATOM    218  H   ILE A 459      -2.213  14.512  57.538  1.00109.87           H  
ATOM    219  HA  ILE A 459      -1.551  17.174  58.085  1.00109.87           H  
ATOM    220  HB  ILE A 459      -3.254  16.667  56.735  1.00109.87           H  
ATOM    221 HG13 ILE A 459      -4.692  17.724  59.386  1.00109.87           H  
ATOM    222 HG12 ILE A 459      -5.355  17.767  57.802  1.00109.87           H  
ATOM    223 HG21 ILE A 459      -5.341  15.398  57.241  1.00109.87           H  
ATOM    224 HG22 ILE A 459      -3.991  14.282  57.601  1.00109.87           H  
ATOM    225 HG23 ILE A 459      -4.756  15.104  58.953  1.00109.87           H  
ATOM    226 HD11 ILE A 459      -3.584  19.184  56.855  1.00109.87           H  
ATOM    227 HD12 ILE A 459      -4.321  19.962  58.283  1.00109.87           H  
ATOM    228 HD13 ILE A 459      -2.752  19.292  58.351  1.00109.87           H  
ATOM    229  N   ASN A 460      -2.431  15.402  60.670  1.00112.87           N  
ATOM    230  CA  ASN A 460      -2.585  15.543  62.118  1.00112.87           C  
ATOM    231  C   ASN A 460      -1.221  15.725  62.815  1.00112.87           C  
ATOM    232  O   ASN A 460      -0.900  16.657  63.554  1.00112.87           O  
ATOM    233  CB  ASN A 460      -3.206  14.296  62.812  1.00112.87           C  
ATOM    234  CG  ASN A 460      -4.636  14.011  62.368  1.00112.87           C  
ATOM    235  OD1 ASN A 460      -5.588  14.553  62.930  1.00112.87           O  
ATOM    236  ND2 ASN A 460      -4.836  13.074  61.436  1.00112.87           N  
ATOM    237  H   ASN A 460      -2.492  14.479  60.265  1.00112.87           H  
ATOM    238  HA  ASN A 460      -3.188  16.408  62.392  1.00112.87           H  
ATOM    239  HB3 ASN A 460      -3.285  14.534  63.873  1.00112.87           H  
ATOM    240  HB2 ASN A 460      -2.584  13.405  62.738  1.00112.87           H  
ATOM    241 HD22 ASN A 460      -5.792  12.792  61.270  1.00112.87           H  
ATOM    242 HD21 ASN A 460      -4.064  12.691  60.910  1.00112.87           H  
ATOM    243  N   THR A 461      -0.201  14.899  62.391  1.00111.08           N  
ATOM    244  CA  THR A 461       1.253  14.963  62.732  1.00111.08           C  
ATOM    245  C   THR A 461       1.838  16.416  62.504  1.00111.08           C  
ATOM    246  O   THR A 461       2.567  16.979  63.325  1.00111.08           O  
ATOM    247  CB  THR A 461       2.041  13.942  61.922  1.00111.08           C  
ATOM    248  OG1 THR A 461       1.490  12.636  61.910  1.00111.08           O  
ATOM    249  CG2 THR A 461       3.425  13.828  62.624  1.00111.08           C  
ATOM    250  H   THR A 461      -0.335  14.196  61.679  1.00111.08           H  
ATOM    251  HA  THR A 461       1.260  14.852  63.816  1.00111.08           H  
ATOM    252  HB  THR A 461       2.161  14.249  60.883  1.00111.08           H  
ATOM    253  HG1 THR A 461       0.761  12.733  61.317  1.00111.08           H  
ATOM    254 HG21 THR A 461       3.884  12.960  62.151  1.00111.08           H  
ATOM    255 HG22 THR A 461       4.097  14.683  62.554  1.00111.08           H  
ATOM    256 HG23 THR A 461       3.443  13.595  63.688  1.00111.08           H  
ATOM    257  N   CYS A 462       1.591  17.024  61.391  1.00115.43           N  
ATOM    258  CA  CYS A 462       2.188  18.333  60.971  1.00115.43           C  
ATOM    259  C   CYS A 462       1.583  19.464  61.804  1.00115.43           C  
ATOM    260  O   CYS A 462       2.208  20.502  62.024  1.00115.43           O  
ATOM    261  CB  CYS A 462       1.871  18.550  59.478  1.00115.43           C  
ATOM    262  SG  CYS A 462       2.984  19.834  58.757  1.00115.43           S  
ATOM    263  H   CYS A 462       0.852  16.545  60.897  1.00115.43           H  
ATOM    264  HA  CYS A 462       3.262  18.322  61.153  1.00115.43           H  
ATOM    265  HB3 CYS A 462       0.843  18.808  59.225  1.00115.43           H  
ATOM    266  HB2 CYS A 462       1.926  17.596  58.954  1.00115.43           H  
ATOM    267  HG  CYS A 462       3.061  20.645  59.816  1.00115.43           H  
ATOM    268  N   GLN A 463       0.364  19.303  62.413  1.00119.12           N  
ATOM    269  CA  GLN A 463      -0.255  20.203  63.401  1.00119.12           C  
ATOM    270  C   GLN A 463       0.392  20.078  64.791  1.00119.12           C  
ATOM    271  O   GLN A 463       0.610  21.072  65.390  1.00119.12           O  
ATOM    272  CB  GLN A 463      -1.739  19.810  63.500  1.00119.12           C  
ATOM    273  CG  GLN A 463      -2.519  20.351  62.284  1.00119.12           C  
ATOM    274  CD  GLN A 463      -3.926  19.756  62.169  1.00119.12           C  
ATOM    275  OE1 GLN A 463      -4.422  19.017  63.019  1.00119.12           O  
ATOM    276  NE2 GLN A 463      -4.684  20.207  61.186  1.00119.12           N  
ATOM    277  H   GLN A 463      -0.120  18.432  62.246  1.00119.12           H  
ATOM    278  HA  GLN A 463      -0.143  21.218  63.019  1.00119.12           H  
ATOM    279  HB3 GLN A 463      -2.245  20.319  64.321  1.00119.12           H  
ATOM    280  HB2 GLN A 463      -1.835  18.730  63.610  1.00119.12           H  
ATOM    281  HG3 GLN A 463      -2.150  19.988  61.324  1.00119.12           H  
ATOM    282  HG2 GLN A 463      -2.504  21.441  62.271  1.00119.12           H  
ATOM    283 HE22 GLN A 463      -5.643  19.914  61.058  1.00119.12           H  
ATOM    284 HE21 GLN A 463      -4.367  20.901  60.524  1.00119.12           H  
ATOM    285  N   ARG A 464       0.733  18.859  65.181  1.00120.26           N  
ATOM    286  CA  ARG A 464       1.293  18.480  66.470  1.00120.26           C  
ATOM    287  C   ARG A 464       2.724  18.935  66.530  1.00120.26           C  
ATOM    288  O   ARG A 464       3.120  19.499  67.567  1.00120.26           O  
ATOM    289  CB  ARG A 464       1.096  17.013  66.823  1.00120.26           C  
ATOM    290  CG  ARG A 464      -0.381  16.614  66.882  1.00120.26           C  
ATOM    291  CD  ARG A 464      -0.562  15.110  66.784  1.00120.26           C  
ATOM    292  NE  ARG A 464      -2.030  15.000  66.591  1.00120.26           N  
ATOM    293  CZ  ARG A 464      -2.786  13.922  66.816  1.00120.26           C  
ATOM    294  NH1 ARG A 464      -2.184  12.784  67.179  1.00120.26           N  
ATOM    295  NH2 ARG A 464      -4.046  13.986  66.477  1.00120.26           N1+
ATOM    296  H   ARG A 464       0.405  18.177  64.513  1.00120.26           H  
ATOM    297  HA  ARG A 464       0.620  19.068  67.094  1.00120.26           H  
ATOM    298  HB3 ARG A 464       1.397  16.789  67.846  1.00120.26           H  
ATOM    299  HB2 ARG A 464       1.670  16.314  66.215  1.00120.26           H  
ATOM    300  HG3 ARG A 464      -0.869  16.989  65.982  1.00120.26           H  
ATOM    301  HG2 ARG A 464      -0.979  16.911  67.743  1.00120.26           H  
ATOM    302  HD3 ARG A 464      -0.152  14.568  67.636  1.00120.26           H  
ATOM    303  HD2 ARG A 464       0.010  14.753  65.927  1.00120.26           H  
ATOM    304  HE  ARG A 464      -2.512  15.806  66.220  1.00120.26           H  
ATOM    305 HH12 ARG A 464      -2.639  11.920  67.437  1.00120.26           H  
ATOM    306 HH11 ARG A 464      -1.222  12.818  67.488  1.00120.26           H  
ATOM    307 HH22 ARG A 464      -4.585  13.132  66.495  1.00120.26           H  
ATOM    308 HH21 ARG A 464      -4.549  14.809  66.176  1.00120.26           H  
ATOM    309  N   LEU A 465       3.449  18.724  65.416  1.00119.66           N  
ATOM    310  CA  LEU A 465       4.829  19.240  65.196  1.00119.66           C  
ATOM    311  C   LEU A 465       4.976  20.782  65.311  1.00119.66           C  
ATOM    312  O   LEU A 465       5.897  21.242  65.996  1.00119.66           O  
ATOM    313  CB  LEU A 465       5.339  18.767  63.779  1.00119.66           C  
ATOM    314  CG  LEU A 465       6.851  18.612  63.538  1.00119.66           C  
ATOM    315  CD1 LEU A 465       7.697  19.907  63.541  1.00119.66           C  
ATOM    316  CD2 LEU A 465       7.447  17.546  64.446  1.00119.66           C  
ATOM    317  H   LEU A 465       2.908  18.177  64.761  1.00119.66           H  
ATOM    318  HA  LEU A 465       5.480  18.853  65.980  1.00119.66           H  
ATOM    319  HB3 LEU A 465       4.838  19.320  62.984  1.00119.66           H  
ATOM    320  HB2 LEU A 465       4.909  17.774  63.644  1.00119.66           H  
ATOM    321  HG  LEU A 465       6.978  18.153  62.558  1.00119.66           H  
ATOM    322 HD11 LEU A 465       8.639  19.524  63.149  1.00119.66           H  
ATOM    323 HD12 LEU A 465       7.451  20.654  62.786  1.00119.66           H  
ATOM    324 HD13 LEU A 465       7.821  20.345  64.531  1.00119.66           H  
ATOM    325 HD21 LEU A 465       7.078  16.603  64.044  1.00119.66           H  
ATOM    326 HD22 LEU A 465       8.517  17.474  64.249  1.00119.66           H  
ATOM    327 HD23 LEU A 465       7.250  17.582  65.517  1.00119.66           H  
ATOM    328  N   LEU A 466       4.003  21.590  64.796  1.00128.10           N  
ATOM    329  CA  LEU A 466       4.029  23.035  64.825  1.00128.10           C  
ATOM    330  C   LEU A 466       3.034  23.643  65.808  1.00128.10           C  
ATOM    331  O   LEU A 466       2.422  24.703  65.524  1.00128.10           O  
ATOM    332  CB  LEU A 466       3.839  23.545  63.386  1.00128.10           C  
ATOM    333  CG  LEU A 466       4.926  23.247  62.422  1.00128.10           C  
ATOM    334  CD1 LEU A 466       4.495  23.668  61.041  1.00128.10           C  
ATOM    335  CD2 LEU A 466       6.300  23.901  62.741  1.00128.10           C  
ATOM    336  H   LEU A 466       3.137  21.222  64.430  1.00128.10           H  
ATOM    337  HA  LEU A 466       5.023  23.349  65.144  1.00128.10           H  
ATOM    338  HB3 LEU A 466       3.811  24.621  63.215  1.00128.10           H  
ATOM    339  HB2 LEU A 466       2.934  23.134  62.939  1.00128.10           H  
ATOM    340  HG  LEU A 466       5.117  22.182  62.296  1.00128.10           H  
ATOM    341 HD11 LEU A 466       5.042  23.206  60.219  1.00128.10           H  
ATOM    342 HD12 LEU A 466       3.450  23.438  60.832  1.00128.10           H  
ATOM    343 HD13 LEU A 466       4.470  24.758  61.012  1.00128.10           H  
ATOM    344 HD21 LEU A 466       7.059  23.528  62.053  1.00128.10           H  
ATOM    345 HD22 LEU A 466       6.183  24.975  62.883  1.00128.10           H  
ATOM    346 HD23 LEU A 466       6.761  23.608  63.685  1.00128.10           H  
ATOM    347  N   GLN A 467       2.782  22.938  66.938  1.00137.94           N  
ATOM    348  CA  GLN A 467       1.914  23.373  68.028  1.00137.94           C  
ATOM    349  C   GLN A 467       2.627  24.477  68.887  1.00137.94           C  
ATOM    350  O   GLN A 467       1.931  25.404  69.313  1.00137.94           O  
ATOM    351  CB  GLN A 467       1.278  22.221  68.710  1.00137.94           C  
ATOM    352  CG  GLN A 467       0.365  22.497  69.978  1.00137.94           C  
ATOM    353  CD  GLN A 467       1.111  22.488  71.310  1.00137.94           C  
ATOM    354  OE1 GLN A 467       0.561  22.782  72.379  1.00137.94           O  
ATOM    355  NE2 GLN A 467       2.429  22.192  71.385  1.00137.94           N  
ATOM    356  H   GLN A 467       3.247  22.047  66.844  1.00137.94           H  
ATOM    357  HA  GLN A 467       1.042  23.884  67.620  1.00137.94           H  
ATOM    358  HB3 GLN A 467       1.883  21.364  69.004  1.00137.94           H  
ATOM    359  HB2 GLN A 467       0.586  21.869  67.945  1.00137.94           H  
ATOM    360  HG3 GLN A 467      -0.330  21.666  70.097  1.00137.94           H  
ATOM    361  HG2 GLN A 467      -0.262  23.369  69.795  1.00137.94           H  
ATOM    362 HE22 GLN A 467       2.992  22.119  72.220  1.00137.94           H  
ATOM    363 HE21 GLN A 467       2.931  21.986  70.532  1.00137.94           H  
ATOM    364  N   ASP A 468       3.957  24.362  69.100  1.00142.96           N  
ATOM    365  CA  ASP A 468       4.734  25.146  69.995  1.00142.96           C  
ATOM    366  C   ASP A 468       5.547  26.092  69.064  1.00142.96           C  
ATOM    367  O   ASP A 468       6.157  25.620  68.060  1.00142.96           O  
ATOM    368  CB  ASP A 468       5.735  24.300  70.857  1.00  0.00           C  
ATOM    369  CG  ASP A 468       6.941  23.666  70.264  1.00  0.00           C  
ATOM    370  OD1 ASP A 468       6.772  22.500  69.819  1.00  0.00           O  
ATOM    371  OD2 ASP A 468       8.055  24.200  70.454  1.00  0.00           O1-
ATOM    372  H   ASP A 468       4.392  23.506  68.786  1.00142.96           H  
ATOM    373  HA  ASP A 468       4.043  25.676  70.650  1.00142.96           H  
ATOM    374  HB2 ASP A 468       6.012  24.930  71.703  1.00  0.00           H  
ATOM    375  HB3 ASP A 468       5.098  23.606  71.406  1.00  0.00           H  
ATOM    376  N   ILE A 469       5.549  27.415  69.370  1.00152.67           N  
ATOM    377  CA  ILE A 469       6.055  28.506  68.468  1.00152.67           C  
ATOM    378  C   ILE A 469       7.058  29.395  69.292  1.00152.67           C  
ATOM    379  O   ILE A 469       6.889  30.611  69.329  1.00152.67           O  
ATOM    380  CB  ILE A 469       4.929  29.218  67.632  1.00  0.00           C  
ATOM    381  CG1 ILE A 469       3.760  29.691  68.591  1.00  0.00           C  
ATOM    382  CG2 ILE A 469       4.399  28.444  66.437  1.00  0.00           C  
ATOM    383  CD1 ILE A 469       2.956  30.825  68.000  1.00  0.00           C  
ATOM    384  H   ILE A 469       4.978  27.735  70.139  1.00152.67           H  
ATOM    385  HA  ILE A 469       6.765  27.929  67.874  1.00152.67           H  
ATOM    386  HB  ILE A 469       5.341  30.119  67.179  1.00  0.00           H  
ATOM    387 HG12 ILE A 469       3.114  28.845  68.825  1.00  0.00           H  
ATOM    388 HG13 ILE A 469       4.074  30.016  69.583  1.00  0.00           H  
ATOM    389 HG21 ILE A 469       3.816  27.560  66.697  1.00  0.00           H  
ATOM    390 HG22 ILE A 469       3.957  29.184  65.770  1.00  0.00           H  
ATOM    391 HG23 ILE A 469       5.294  28.080  65.932  1.00  0.00           H  
ATOM    392 HD11 ILE A 469       2.140  31.068  68.681  1.00  0.00           H  
ATOM    393 HD12 ILE A 469       3.584  31.715  67.994  1.00  0.00           H  
ATOM    394 HD13 ILE A 469       2.457  30.856  67.031  1.00  0.00           H  
ATOM    395  N   SER A 470       8.024  28.779  69.937  1.00157.65           N  
ATOM    396  CA  SER A 470       9.216  29.405  70.535  1.00157.65           C  
ATOM    397  C   SER A 470      10.228  29.828  69.462  1.00157.65           C  
ATOM    398  O   SER A 470      10.656  30.975  69.431  1.00157.65           O  
ATOM    399  CB  SER A 470       9.743  28.388  71.517  1.00  0.00           C  
ATOM    400  OG  SER A 470      10.607  28.939  72.478  1.00  0.00           O  
ATOM    401  H   SER A 470       7.993  27.769  69.954  1.00157.65           H  
ATOM    402  HA  SER A 470       8.907  30.274  71.114  1.00157.65           H  
ATOM    403  HB2 SER A 470       8.895  28.112  72.144  1.00  0.00           H  
ATOM    404  HB3 SER A 470      10.134  27.479  71.060  1.00  0.00           H  
ATOM    405  HG  SER A 470      11.504  28.873  72.186  1.00  0.00           H  
ATOM    406  N   ASP A 471      10.485  28.843  68.622  1.00152.65           N  
ATOM    407  CA  ASP A 471      11.380  28.932  67.497  1.00152.65           C  
ATOM    408  C   ASP A 471      10.469  29.137  66.353  1.00152.65           C  
ATOM    409  O   ASP A 471       9.907  28.103  65.873  1.00152.65           O  
ATOM    410  CB  ASP A 471      12.174  27.604  67.300  1.00  0.00           C  
ATOM    411  CG  ASP A 471      13.293  27.379  68.312  1.00  0.00           C  
ATOM    412  OD1 ASP A 471      13.410  26.272  68.891  1.00  0.00           O  
ATOM    413  OD2 ASP A 471      14.012  28.370  68.607  1.00  0.00           O1-
ATOM    414  H   ASP A 471       9.858  28.062  68.747  1.00152.65           H  
ATOM    415  HA  ASP A 471      12.025  29.778  67.736  1.00152.65           H  
ATOM    416  HB2 ASP A 471      11.538  26.719  67.293  1.00  0.00           H  
ATOM    417  HB3 ASP A 471      12.707  27.843  66.380  1.00  0.00           H  
ATOM    418  N   THR A 472      10.191  30.395  65.905  1.00145.18           N  
ATOM    419  CA  THR A 472       9.403  30.717  64.638  1.00145.18           C  
ATOM    420  C   THR A 472      10.106  30.498  63.322  1.00145.18           C  
ATOM    421  O   THR A 472       9.508  30.752  62.196  1.00145.18           O  
ATOM    422  CB  THR A 472       8.769  32.170  64.691  1.00145.18           C  
ATOM    423  OG1 THR A 472       9.801  33.108  64.867  1.00145.18           O  
ATOM    424  CG2 THR A 472       7.759  32.374  65.882  1.00145.18           C  
ATOM    425  H   THR A 472      10.511  31.253  66.331  1.00145.18           H  
ATOM    426  HA  THR A 472       8.490  30.140  64.495  1.00145.18           H  
ATOM    427  HB  THR A 472       8.179  32.460  63.822  1.00145.18           H  
ATOM    428  HG1 THR A 472      10.143  33.054  65.746  1.00145.18           H  
ATOM    429 HG21 THR A 472       7.283  33.335  65.685  1.00145.18           H  
ATOM    430 HG22 THR A 472       7.054  31.545  65.954  1.00145.18           H  
ATOM    431 HG23 THR A 472       8.086  32.236  66.912  1.00145.18           H  
ATOM    432  N   ARG A 473      11.336  29.973  63.410  1.00141.28           N  
ATOM    433  CA  ARG A 473      12.133  29.773  62.239  1.00141.28           C  
ATOM    434  C   ARG A 473      12.132  28.327  61.752  1.00141.28           C  
ATOM    435  O   ARG A 473      12.758  28.099  60.719  1.00141.28           O  
ATOM    436  CB  ARG A 473      13.597  30.106  62.716  1.00  0.00           C  
ATOM    437  CG  ARG A 473      14.173  29.081  63.704  1.00  0.00           C  
ATOM    438  CD  ARG A 473      15.164  29.804  64.711  1.00  0.00           C  
ATOM    439  NE  ARG A 473      14.603  30.107  66.059  1.00  0.00           N  
ATOM    440  CZ  ARG A 473      14.283  31.366  66.544  1.00  0.00           C  
ATOM    441  NH1 ARG A 473      14.389  32.485  65.794  1.00  0.00           N  
ATOM    442  NH2 ARG A 473      13.775  31.454  67.816  1.00  0.00           N1+
ATOM    443  H   ARG A 473      11.657  29.796  64.350  1.00141.28           H  
ATOM    444  HA  ARG A 473      11.787  30.463  61.469  1.00141.28           H  
ATOM    445  HB2 ARG A 473      14.309  30.236  61.901  1.00  0.00           H  
ATOM    446  HB3 ARG A 473      13.751  31.107  63.117  1.00  0.00           H  
ATOM    447  HG2 ARG A 473      13.387  28.639  64.316  1.00  0.00           H  
ATOM    448  HG3 ARG A 473      14.698  28.368  63.069  1.00  0.00           H  
ATOM    449  HD2 ARG A 473      15.925  29.059  64.942  1.00  0.00           H  
ATOM    450  HD3 ARG A 473      15.703  30.650  64.285  1.00  0.00           H  
ATOM    451  HE  ARG A 473      14.542  29.366  66.742  1.00  0.00           H  
ATOM    452 HH12 ARG A 473      14.255  33.393  66.213  1.00  0.00           H  
ATOM    453 HH11 ARG A 473      14.799  32.482  64.870  1.00  0.00           H  
ATOM    454 HH22 ARG A 473      13.619  32.377  68.196  1.00  0.00           H  
ATOM    455 HH21 ARG A 473      13.907  30.731  68.508  1.00  0.00           H  
ATOM    456  N   LEU A 474      11.505  27.376  62.461  1.00137.59           N  
ATOM    457  CA  LEU A 474      11.666  25.915  62.232  1.00137.59           C  
ATOM    458  C   LEU A 474      10.758  25.463  61.092  1.00137.59           C  
ATOM    459  O   LEU A 474      11.095  24.543  60.379  1.00137.59           O  
ATOM    460  CB  LEU A 474      11.199  25.230  63.608  1.00137.59           C  
ATOM    461  CG  LEU A 474      11.454  23.651  63.731  1.00137.59           C  
ATOM    462  CD1 LEU A 474      10.328  22.882  63.003  1.00137.59           C  
ATOM    463  CD2 LEU A 474      12.809  23.279  63.209  1.00137.59           C  
ATOM    464  H   LEU A 474      10.781  27.629  63.118  1.00137.59           H  
ATOM    465  HA  LEU A 474      12.687  25.660  61.948  1.00137.59           H  
ATOM    466  HB3 LEU A 474      10.144  25.280  63.877  1.00137.59           H  
ATOM    467  HB2 LEU A 474      11.816  25.678  64.387  1.00137.59           H  
ATOM    468  HG  LEU A 474      11.344  23.374  64.780  1.00137.59           H  
ATOM    469 HD11 LEU A 474      10.635  22.362  62.096  1.00137.59           H  
ATOM    470 HD12 LEU A 474       9.850  22.054  63.525  1.00137.59           H  
ATOM    471 HD13 LEU A 474       9.450  23.508  62.848  1.00137.59           H  
ATOM    472 HD21 LEU A 474      12.890  22.204  63.367  1.00137.59           H  
ATOM    473 HD22 LEU A 474      13.003  23.513  62.162  1.00137.59           H  
ATOM    474 HD23 LEU A 474      13.650  23.650  63.794  1.00137.59           H  
ATOM    475  N   LEU A 475       9.571  26.071  60.922  1.00133.57           N  
ATOM    476  CA  LEU A 475       8.586  26.032  59.834  1.00133.57           C  
ATOM    477  C   LEU A 475       9.213  26.442  58.521  1.00133.57           C  
ATOM    478  O   LEU A 475       8.756  25.885  57.541  1.00133.57           O  
ATOM    479  CB  LEU A 475       7.338  26.938  60.343  1.00 30.00           C  
ATOM    480  CG  LEU A 475       6.194  27.152  59.282  1.00 30.00           C  
ATOM    481  CD1 LEU A 475       5.737  25.944  58.446  1.00 30.00           C  
ATOM    482  CD2 LEU A 475       4.951  27.732  59.969  1.00 30.00           C  
ATOM    483  H   LEU A 475       9.394  26.783  61.616  1.00133.57           H  
ATOM    484  HA  LEU A 475       8.214  25.012  59.737  1.00133.57           H  
ATOM    485  HB3 LEU A 475       7.695  27.941  60.576  1.00 30.00           H  
ATOM    486  HB2 LEU A 475       6.829  26.561  61.230  1.00 30.00           H  
ATOM    487  HG  LEU A 475       6.460  27.977  58.620  1.00 30.00           H  
ATOM    488 HD11 LEU A 475       4.774  26.119  57.965  1.00 30.00           H  
ATOM    489 HD12 LEU A 475       6.410  25.768  57.607  1.00 30.00           H  
ATOM    490 HD13 LEU A 475       5.780  24.998  58.986  1.00 30.00           H  
ATOM    491 HD21 LEU A 475       4.058  27.771  59.345  1.00 30.00           H  
ATOM    492 HD22 LEU A 475       4.489  27.120  60.744  1.00 30.00           H  
ATOM    493 HD23 LEU A 475       5.198  28.733  60.324  1.00 30.00           H  
ATOM    494  N   ASN A 476      10.049  27.465  58.549  1.00131.20           N  
ATOM    495  CA  ASN A 476      10.653  28.192  57.429  1.00131.20           C  
ATOM    496  C   ASN A 476      12.047  27.642  57.173  1.00131.20           C  
ATOM    497  O   ASN A 476      12.831  28.346  56.512  1.00131.20           O  
ATOM    498  CB  ASN A 476      10.675  29.719  57.676  1.00131.20           C  
ATOM    499  CG  ASN A 476       9.322  30.384  57.389  1.00131.20           C  
ATOM    500  OD1 ASN A 476       8.804  30.554  56.297  1.00131.20           O  
ATOM    501  ND2 ASN A 476       8.685  30.926  58.462  1.00131.20           N  
ATOM    502  H   ASN A 476      10.333  27.835  59.446  1.00131.20           H  
ATOM    503  HA  ASN A 476      10.155  27.977  56.483  1.00131.20           H  
ATOM    504  HB3 ASN A 476      11.368  30.259  57.031  1.00131.20           H  
ATOM    505  HB2 ASN A 476      10.956  29.875  58.718  1.00131.20           H  
ATOM    506 HD22 ASN A 476       7.800  31.348  58.219  1.00131.20           H  
ATOM    507 HD21 ASN A 476       9.004  30.919  59.420  1.00131.20           H  
ATOM    508  N   GLU A 477      12.304  26.360  57.629  1.00128.56           N  
ATOM    509  CA  GLU A 477      13.512  25.628  57.467  1.00128.56           C  
ATOM    510  C   GLU A 477      13.393  24.869  56.188  1.00128.56           C  
ATOM    511  O   GLU A 477      12.353  24.319  55.902  1.00128.56           O  
ATOM    512  CB  GLU A 477      13.704  24.693  58.706  1.00  0.00           C  
ATOM    513  CG  GLU A 477      14.998  23.850  58.797  1.00  0.00           C  
ATOM    514  CD  GLU A 477      16.266  24.600  59.147  1.00  0.00           C  
ATOM    515  OE1 GLU A 477      16.253  25.384  60.084  1.00  0.00           O  
ATOM    516  OE2 GLU A 477      17.370  24.325  58.585  1.00  0.00           O1-
ATOM    517  H   GLU A 477      11.568  25.885  58.132  1.00128.56           H  
ATOM    518  HA  GLU A 477      14.297  26.383  57.440  1.00128.56           H  
ATOM    519  HB2 GLU A 477      13.560  25.327  59.581  1.00  0.00           H  
ATOM    520  HB3 GLU A 477      12.797  24.092  58.765  1.00  0.00           H  
ATOM    521  HG2 GLU A 477      14.887  23.022  59.496  1.00  0.00           H  
ATOM    522  HG3 GLU A 477      15.165  23.335  57.851  1.00  0.00           H  
ATOM    523  N   GLY A 478      14.407  24.954  55.328  1.00127.33           N  
ATOM    524  CA  GLY A 478      14.521  24.246  54.011  1.00127.33           C  
ATOM    525  C   GLY A 478      15.671  23.283  54.112  1.00127.33           C  
ATOM    526  O   GLY A 478      15.981  22.701  55.162  1.00127.33           O  
ATOM    527  H   GLY A 478      15.222  25.443  55.671  1.00127.33           H  
ATOM    528  HA3 GLY A 478      14.815  24.906  53.194  1.00127.33           H  
ATOM    529  HA2 GLY A 478      13.632  23.700  53.695  1.00127.33           H  
ATOM    530  N   ASP A 479      16.532  23.136  53.108  1.00130.91           N  
ATOM    531  CA  ASP A 479      17.603  22.124  52.982  1.00130.91           C  
ATOM    532  C   ASP A 479      18.722  22.535  52.030  1.00130.91           C  
ATOM    533  O   ASP A 479      18.831  23.724  51.753  1.00130.91           O  
ATOM    534  CB  ASP A 479      17.112  20.644  52.738  1.00130.91           C  
ATOM    535  CG  ASP A 479      16.840  20.253  51.312  1.00130.91           C  
ATOM    536  OD1 ASP A 479      17.392  19.223  50.862  1.00130.91           O  
ATOM    537  OD2 ASP A 479      16.112  21.003  50.639  1.00130.91           O1-
ATOM    538  H   ASP A 479      16.639  23.897  52.453  1.00130.91           H  
ATOM    539  HA  ASP A 479      18.091  22.112  53.956  1.00130.91           H  
ATOM    540  HB3 ASP A 479      16.151  20.402  53.191  1.00130.91           H  
ATOM    541  HB2 ASP A 479      17.825  19.958  53.195  1.00130.91           H  
ATOM    542  N   LEU A 480      19.548  21.575  51.610  1.00133.10           N  
ATOM    543  CA  LEU A 480      20.616  21.689  50.584  1.00133.10           C  
ATOM    544  C   LEU A 480      19.959  22.081  49.240  1.00133.10           C  
ATOM    545  O   LEU A 480      20.420  23.041  48.663  1.00133.10           O  
ATOM    546  CB  LEU A 480      21.403  20.323  50.472  1.00133.10           C  
ATOM    547  CG  LEU A 480      22.098  19.822  51.759  1.00133.10           C  
ATOM    548  CD1 LEU A 480      22.313  18.313  51.544  1.00133.10           C  
ATOM    549  CD2 LEU A 480      23.366  20.591  52.068  1.00133.10           C  
ATOM    550  H   LEU A 480      19.294  20.650  51.925  1.00133.10           H  
ATOM    551  HA  LEU A 480      21.353  22.429  50.898  1.00133.10           H  
ATOM    552  HB3 LEU A 480      22.152  20.413  49.685  1.00133.10           H  
ATOM    553  HB2 LEU A 480      20.676  19.594  50.113  1.00133.10           H  
ATOM    554  HG  LEU A 480      21.496  19.962  52.656  1.00133.10           H  
ATOM    555 HD11 LEU A 480      21.363  17.821  51.336  1.00133.10           H  
ATOM    556 HD12 LEU A 480      22.891  18.162  50.633  1.00133.10           H  
ATOM    557 HD13 LEU A 480      23.004  17.950  52.305  1.00133.10           H  
ATOM    558 HD21 LEU A 480      23.690  21.185  51.213  1.00133.10           H  
ATOM    559 HD22 LEU A 480      23.143  21.298  52.867  1.00133.10           H  
ATOM    560 HD23 LEU A 480      24.175  19.946  52.414  1.00133.10           H  
ATOM    561  N   HIS A 481      18.856  21.453  48.814  1.00130.26           N  
ATOM    562  CA  HIS A 481      18.107  21.907  47.641  1.00130.26           C  
ATOM    563  C   HIS A 481      17.470  23.257  47.759  1.00130.26           C  
ATOM    564  O   HIS A 481      17.491  24.013  46.810  1.00130.26           O  
ATOM    565  CB  HIS A 481      17.064  20.854  47.194  1.00130.26           C  
ATOM    566  CG  HIS A 481      17.557  19.574  46.767  1.00130.26           C  
ATOM    567  ND1 HIS A 481      16.740  18.655  46.171  1.00130.26           N  
ATOM    568  CD2 HIS A 481      18.794  18.929  46.956  1.00130.26           C  
ATOM    569  CE1 HIS A 481      17.550  17.671  45.768  1.00130.26           C  
ATOM    570  NE2 HIS A 481      18.760  17.739  46.226  1.00130.26           N  
ATOM    571  H   HIS A 481      18.438  20.716  49.364  1.00130.26           H  
ATOM    572  HA  HIS A 481      18.801  21.980  46.804  1.00130.26           H  
ATOM    573  HB3 HIS A 481      16.358  21.301  46.494  1.00130.26           H  
ATOM    574  HB2 HIS A 481      16.509  20.631  48.105  1.00130.26           H  
ATOM    575  HD2 HIS A 481      19.643  19.352  47.473  1.00130.26           H  
ATOM    576  HE1 HIS A 481      17.191  16.909  45.092  1.00130.26           H  
ATOM    577  HE2 HIS A 481      19.482  17.049  46.077  1.00  0.00           H  
ATOM    578  N   GLY A 482      16.997  23.582  48.974  1.00129.19           N  
ATOM    579  CA  GLY A 482      16.474  24.845  49.333  1.00129.19           C  
ATOM    580  C   GLY A 482      14.951  24.835  49.477  1.00129.19           C  
ATOM    581  O   GLY A 482      14.391  25.907  49.330  1.00129.19           O  
ATOM    582  H   GLY A 482      17.079  22.861  49.676  1.00129.19           H  
ATOM    583  HA3 GLY A 482      16.763  25.605  48.608  1.00129.19           H  
ATOM    584  HA2 GLY A 482      16.980  25.082  50.269  1.00129.19           H  
ATOM    585  N   MET A 483      14.349  23.679  49.726  1.00125.87           N  
ATOM    586  CA  MET A 483      12.909  23.490  49.627  1.00125.87           C  
ATOM    587  C   MET A 483      12.318  23.418  51.063  1.00125.87           C  
ATOM    588  O   MET A 483      12.278  22.367  51.611  1.00125.87           O  
ATOM    589  CB  MET A 483      12.578  22.190  48.903  1.00125.87           C  
ATOM    590  CG  MET A 483      13.016  22.261  47.415  1.00125.87           C  
ATOM    591  SD  MET A 483      12.970  20.663  46.629  1.00125.87           S  
ATOM    592  CE  MET A 483      11.164  20.557  46.375  1.00125.87           C  
ATOM    593  H   MET A 483      15.014  22.925  49.823  1.00125.87           H  
ATOM    594  HA  MET A 483      12.356  24.247  49.070  1.00125.87           H  
ATOM    595  HB3 MET A 483      11.534  21.902  49.023  1.00125.87           H  
ATOM    596  HB2 MET A 483      13.121  21.359  49.353  1.00125.87           H  
ATOM    597  HG3 MET A 483      14.022  22.652  47.258  1.00125.87           H  
ATOM    598  HG2 MET A 483      12.344  22.961  46.917  1.00125.87           H  
ATOM    599  HE1 MET A 483      10.836  21.343  45.695  1.00125.87           H  
ATOM    600  HE2 MET A 483      10.858  19.670  45.821  1.00125.87           H  
ATOM    601  HE3 MET A 483      10.567  20.709  47.274  1.00125.87           H  
ATOM    602  N   THR A 484      11.673  24.527  51.565  1.00121.20           N  
ATOM    603  CA  THR A 484      10.824  24.435  52.734  1.00121.20           C  
ATOM    604  C   THR A 484       9.459  23.790  52.536  1.00121.20           C  
ATOM    605  O   THR A 484       9.038  23.820  51.393  1.00121.20           O  
ATOM    606  CB  THR A 484      10.579  25.948  53.179  1.00121.20           C  
ATOM    607  OG1 THR A 484      10.582  26.101  54.588  1.00121.20           O  
ATOM    608  CG2 THR A 484       9.337  26.673  52.476  1.00121.20           C  
ATOM    609  H   THR A 484      12.084  25.387  51.231  1.00121.20           H  
ATOM    610  HA  THR A 484      11.402  23.968  53.532  1.00121.20           H  
ATOM    611  HB  THR A 484      11.508  26.482  52.978  1.00121.20           H  
ATOM    612  HG1 THR A 484      11.315  25.611  54.927  1.00121.20           H  
ATOM    613 HG21 THR A 484       8.399  26.334  52.916  1.00121.20           H  
ATOM    614 HG22 THR A 484       9.340  27.763  52.492  1.00121.20           H  
ATOM    615 HG23 THR A 484       9.226  26.316  51.452  1.00121.20           H  
ATOM    616  N   PRO A 485       8.853  23.082  53.533  1.00116.58           N  
ATOM    617  CA  PRO A 485       7.604  22.306  53.476  1.00116.58           C  
ATOM    618  C   PRO A 485       6.529  22.653  52.538  1.00116.58           C  
ATOM    619  O   PRO A 485       5.758  21.806  52.074  1.00116.58           O  
ATOM    620  CB  PRO A 485       7.068  22.292  54.956  1.00116.58           C  
ATOM    621  CG  PRO A 485       8.393  22.188  55.693  1.00116.58           C  
ATOM    622  CD  PRO A 485       9.351  23.107  54.947  1.00116.58           C  
ATOM    623  HA  PRO A 485       7.892  21.279  53.255  1.00116.58           H  
ATOM    624  HB3 PRO A 485       6.444  21.427  55.178  1.00116.58           H  
ATOM    625  HB2 PRO A 485       6.598  23.197  55.339  1.00116.58           H  
ATOM    626  HG3 PRO A 485       8.795  21.193  55.506  1.00116.58           H  
ATOM    627  HG2 PRO A 485       8.354  22.353  56.769  1.00116.58           H  
ATOM    628  HD2 PRO A 485       9.164  24.134  55.258  1.00116.58           H  
ATOM    629  HD3 PRO A 485      10.397  22.867  55.141  1.00116.58           H  
ATOM    630  N   LEU A 486       6.347  23.938  52.374  1.00115.75           N  
ATOM    631  CA  LEU A 486       5.357  24.501  51.425  1.00115.75           C  
ATOM    632  C   LEU A 486       5.593  23.983  49.929  1.00115.75           C  
ATOM    633  O   LEU A 486       4.634  23.773  49.180  1.00115.75           O  
ATOM    634  CB  LEU A 486       5.342  26.050  51.598  1.00115.75           C  
ATOM    635  CG  LEU A 486       4.279  26.842  50.825  1.00115.75           C  
ATOM    636  CD1 LEU A 486       2.870  26.703  51.532  1.00115.75           C  
ATOM    637  CD2 LEU A 486       4.577  28.357  50.830  1.00115.75           C  
ATOM    638  H   LEU A 486       7.069  24.519  52.775  1.00115.75           H  
ATOM    639  HA  LEU A 486       4.374  24.135  51.720  1.00115.75           H  
ATOM    640  HB3 LEU A 486       6.354  26.314  51.292  1.00115.75           H  
ATOM    641  HB2 LEU A 486       5.290  26.289  52.660  1.00115.75           H  
ATOM    642  HG  LEU A 486       4.274  26.444  49.810  1.00115.75           H  
ATOM    643 HD11 LEU A 486       2.583  25.689  51.809  1.00115.75           H  
ATOM    644 HD12 LEU A 486       2.852  27.183  52.510  1.00115.75           H  
ATOM    645 HD13 LEU A 486       2.034  27.118  50.968  1.00115.75           H  
ATOM    646 HD21 LEU A 486       4.470  28.828  51.807  1.00115.75           H  
ATOM    647 HD22 LEU A 486       5.581  28.567  50.460  1.00115.75           H  
ATOM    648 HD23 LEU A 486       3.899  28.890  50.164  1.00115.75           H  
ATOM    649  N   HIS A 487       6.873  23.726  49.595  1.00117.65           N  
ATOM    650  CA  HIS A 487       7.212  23.180  48.296  1.00117.65           C  
ATOM    651  C   HIS A 487       6.853  21.725  48.255  1.00117.65           C  
ATOM    652  O   HIS A 487       6.289  21.319  47.199  1.00117.65           O  
ATOM    653  CB  HIS A 487       8.724  23.261  47.861  1.00117.65           C  
ATOM    654  CG  HIS A 487       9.286  24.660  47.895  1.00117.65           C  
ATOM    655  ND1 HIS A 487      10.580  24.971  47.546  1.00117.65           N  
ATOM    656  CD2 HIS A 487       8.691  25.856  48.154  1.00117.65           C  
ATOM    657  CE1 HIS A 487      10.734  26.273  47.614  1.00117.65           C  
ATOM    658  NE2 HIS A 487       9.629  26.875  47.950  1.00117.65           N  
ATOM    659  H   HIS A 487       7.570  24.001  50.272  1.00117.65           H  
ATOM    660  HA  HIS A 487       6.778  23.616  47.396  1.00117.65           H  
ATOM    661  HB3 HIS A 487       9.032  22.769  46.938  1.00117.65           H  
ATOM    662  HB2 HIS A 487       9.325  22.705  48.581  1.00117.65           H  
ATOM    663  HD2 HIS A 487       7.670  26.003  48.475  1.00117.65           H  
ATOM    664  HE1 HIS A 487      11.692  26.767  47.556  1.00117.65           H  
ATOM    665  HE2 HIS A 487       9.617  27.863  48.160  1.00  0.00           H  
ATOM    666  N   LEU A 488       7.134  20.954  49.305  1.00112.13           N  
ATOM    667  CA  LEU A 488       7.056  19.472  49.437  1.00112.13           C  
ATOM    668  C   LEU A 488       5.550  19.086  49.412  1.00112.13           C  
ATOM    669  O   LEU A 488       5.256  18.177  48.628  1.00112.13           O  
ATOM    670  CB  LEU A 488       7.807  18.934  50.718  1.00112.13           C  
ATOM    671  CG  LEU A 488       9.378  18.948  50.497  1.00112.13           C  
ATOM    672  CD1 LEU A 488       9.985  20.262  51.087  1.00112.13           C  
ATOM    673  CD2 LEU A 488       9.905  17.812  51.295  1.00112.13           C  
ATOM    674  H   LEU A 488       7.423  21.421  50.153  1.00112.13           H  
ATOM    675  HA  LEU A 488       7.428  18.949  48.556  1.00112.13           H  
ATOM    676  HB3 LEU A 488       7.463  17.925  50.949  1.00112.13           H  
ATOM    677  HB2 LEU A 488       7.471  19.597  51.515  1.00112.13           H  
ATOM    678  HG  LEU A 488       9.652  18.811  49.451  1.00112.13           H  
ATOM    679 HD11 LEU A 488       9.780  20.306  52.157  1.00112.13           H  
ATOM    680 HD12 LEU A 488      11.055  20.342  50.893  1.00112.13           H  
ATOM    681 HD13 LEU A 488       9.505  21.142  50.658  1.00112.13           H  
ATOM    682 HD21 LEU A 488       9.833  17.847  52.382  1.00112.13           H  
ATOM    683 HD22 LEU A 488       9.470  16.847  51.033  1.00112.13           H  
ATOM    684 HD23 LEU A 488      10.992  17.779  51.216  1.00112.13           H  
ATOM    685  N   ALA A 489       4.679  19.738  50.193  1.00111.29           N  
ATOM    686  CA  ALA A 489       3.193  19.374  50.095  1.00111.29           C  
ATOM    687  C   ALA A 489       2.650  19.711  48.688  1.00111.29           C  
ATOM    688  O   ALA A 489       1.641  19.096  48.326  1.00111.29           O  
ATOM    689  CB  ALA A 489       2.509  20.244  51.137  1.00111.29           C  
ATOM    690  H   ALA A 489       4.964  20.478  50.819  1.00111.29           H  
ATOM    691  HA  ALA A 489       2.986  18.360  50.436  1.00111.29           H  
ATOM    692  HB1 ALA A 489       2.458  21.296  50.855  1.00111.29           H  
ATOM    693  HB2 ALA A 489       1.496  19.904  51.353  1.00111.29           H  
ATOM    694  HB3 ALA A 489       2.982  20.268  52.119  1.00111.29           H  
ATOM    695  N   ALA A 490       3.188  20.778  48.017  1.00113.54           N  
ATOM    696  CA  ALA A 490       2.707  21.235  46.665  1.00113.54           C  
ATOM    697  C   ALA A 490       3.145  20.325  45.481  1.00113.54           C  
ATOM    698  O   ALA A 490       2.331  20.020  44.621  1.00113.54           O  
ATOM    699  CB  ALA A 490       3.272  22.589  46.345  1.00113.54           C  
ATOM    700  H   ALA A 490       3.817  21.348  48.564  1.00113.54           H  
ATOM    701  HA  ALA A 490       1.621  21.249  46.571  1.00113.54           H  
ATOM    702  HB1 ALA A 490       4.350  22.448  46.267  1.00113.54           H  
ATOM    703  HB2 ALA A 490       3.014  22.972  45.357  1.00113.54           H  
ATOM    704  HB3 ALA A 490       3.125  23.316  47.143  1.00113.54           H  
ATOM    705  N   LYS A 491       4.482  19.935  45.434  1.00110.25           N  
ATOM    706  CA  LYS A 491       5.094  19.011  44.461  1.00110.25           C  
ATOM    707  C   LYS A 491       4.406  17.612  44.528  1.00110.25           C  
ATOM    708  O   LYS A 491       4.396  16.911  43.514  1.00110.25           O  
ATOM    709  CB  LYS A 491       6.614  18.783  44.698  1.00110.25           C  
ATOM    710  CG  LYS A 491       7.361  17.860  43.640  1.00110.25           C  
ATOM    711  CD  LYS A 491       8.918  17.996  43.654  1.00110.25           C  
ATOM    712  CE  LYS A 491       9.494  16.691  42.971  1.00110.25           C  
ATOM    713  NZ  LYS A 491      10.926  16.464  43.395  1.00110.25           N1+
ATOM    714  H   LYS A 491       5.106  20.299  46.140  1.00110.25           H  
ATOM    715  HA  LYS A 491       5.040  19.522  43.500  1.00110.25           H  
ATOM    716  HB3 LYS A 491       6.821  18.354  45.679  1.00110.25           H  
ATOM    717  HB2 LYS A 491       7.172  19.712  44.583  1.00110.25           H  
ATOM    718  HG3 LYS A 491       7.051  18.147  42.635  1.00110.25           H  
ATOM    719  HG2 LYS A 491       7.038  16.839  43.840  1.00110.25           H  
ATOM    720  HD3 LYS A 491       9.328  18.035  44.663  1.00110.25           H  
ATOM    721  HD2 LYS A 491       9.201  18.878  43.081  1.00110.25           H  
ATOM    722  HE3 LYS A 491       9.495  16.866  41.895  1.00110.25           H  
ATOM    723  HE2 LYS A 491       8.874  15.810  43.135  1.00110.25           H  
ATOM    724  HZ1 LYS A 491      11.458  17.278  43.119  1.00110.25           H  
ATOM    725  HZ2 LYS A 491      10.896  16.252  44.382  1.00110.25           H  
ATOM    726  HZ3 LYS A 491      11.180  15.643  42.864  1.00110.25           H  
ATOM    727  N   ASN A 492       3.877  17.158  45.713  1.00108.25           N  
ATOM    728  CA  ASN A 492       3.379  15.803  46.027  1.00108.25           C  
ATOM    729  C   ASN A 492       1.826  15.826  46.100  1.00108.25           C  
ATOM    730  O   ASN A 492       1.145  14.829  45.941  1.00108.25           O  
ATOM    731  CB  ASN A 492       4.031  15.198  47.282  1.00108.25           C  
ATOM    732  CG  ASN A 492       5.387  14.556  47.057  1.00108.25           C  
ATOM    733  OD1 ASN A 492       6.147  14.875  46.180  1.00108.25           O  
ATOM    734  ND2 ASN A 492       5.734  13.637  47.969  1.00108.25           N  
ATOM    735  H   ASN A 492       4.025  17.760  46.511  1.00108.25           H  
ATOM    736  HA  ASN A 492       3.598  15.177  45.161  1.00108.25           H  
ATOM    737  HB3 ASN A 492       3.475  14.420  47.804  1.00108.25           H  
ATOM    738  HB2 ASN A 492       4.182  15.938  48.068  1.00108.25           H  
ATOM    739 HD22 ASN A 492       6.565  13.101  47.761  1.00108.25           H  
ATOM    740 HD21 ASN A 492       5.159  13.428  48.773  1.00108.25           H  
ATOM    741  N   GLY A 493       1.240  17.045  46.255  1.00109.78           N  
ATOM    742  CA  GLY A 493      -0.157  17.332  45.919  1.00109.78           C  
ATOM    743  C   GLY A 493      -1.020  17.044  47.075  1.00109.78           C  
ATOM    744  O   GLY A 493      -1.965  16.275  46.989  1.00109.78           O  
ATOM    745  H   GLY A 493       1.894  17.752  45.952  1.00109.78           H  
ATOM    746  HA3 GLY A 493      -0.638  16.761  45.124  1.00109.78           H  
ATOM    747  HA2 GLY A 493      -0.401  18.361  45.655  1.00109.78           H  
ATOM    748  N   HIS A 494      -0.762  17.759  48.185  1.00109.97           N  
ATOM    749  CA  HIS A 494      -1.424  17.581  49.504  1.00109.97           C  
ATOM    750  C   HIS A 494      -2.035  18.915  50.013  1.00109.97           C  
ATOM    751  O   HIS A 494      -1.508  19.516  50.935  1.00109.97           O  
ATOM    752  CB  HIS A 494      -0.575  16.776  50.560  1.00109.97           C  
ATOM    753  CG  HIS A 494      -0.266  15.358  50.153  1.00109.97           C  
ATOM    754  ND1 HIS A 494      -1.028  14.231  50.503  1.00109.97           N  
ATOM    755  CD2 HIS A 494       0.963  14.878  49.636  1.00109.97           C  
ATOM    756  CE1 HIS A 494      -0.388  13.201  49.962  1.00109.97           C  
ATOM    757  NE2 HIS A 494       0.806  13.474  49.479  1.00109.97           N  
ATOM    758  H   HIS A 494       0.080  18.299  48.324  1.00109.97           H  
ATOM    759  HA  HIS A 494      -2.234  16.867  49.358  1.00109.97           H  
ATOM    760  HB3 HIS A 494      -1.033  16.713  51.547  1.00109.97           H  
ATOM    761  HB2 HIS A 494       0.359  17.325  50.684  1.00109.97           H  
ATOM    762  HD2 HIS A 494       1.902  15.346  49.381  1.00109.97           H  
ATOM    763  HE1 HIS A 494      -0.771  12.202  50.104  1.00109.97           H  
ATOM    764  HE2 HIS A 494       1.454  12.835  49.040  1.00  0.00           H  
ATOM    765  N   ASP A 495      -3.198  19.304  49.487  1.00119.26           N  
ATOM    766  CA  ASP A 495      -3.938  20.532  49.640  1.00119.26           C  
ATOM    767  C   ASP A 495      -4.345  20.808  51.086  1.00119.26           C  
ATOM    768  O   ASP A 495      -4.692  21.939  51.448  1.00119.26           O  
ATOM    769  CB  ASP A 495      -5.181  20.500  48.670  1.00119.26           C  
ATOM    770  CG  ASP A 495      -6.331  19.505  48.885  1.00119.26           C  
ATOM    771  OD1 ASP A 495      -7.513  19.932  49.167  1.00119.26           O  
ATOM    772  OD2 ASP A 495      -6.025  18.352  48.546  1.00119.26           O1-
ATOM    773  H   ASP A 495      -3.589  18.676  48.800  1.00119.26           H  
ATOM    774  HA  ASP A 495      -3.261  21.329  49.333  1.00119.26           H  
ATOM    775  HB3 ASP A 495      -4.755  20.405  47.671  1.00119.26           H  
ATOM    776  HB2 ASP A 495      -5.566  21.510  48.808  1.00119.26           H  
ATOM    777  N   LYS A 496      -4.413  19.737  51.867  1.00115.05           N  
ATOM    778  CA  LYS A 496      -4.773  19.848  53.303  1.00115.05           C  
ATOM    779  C   LYS A 496      -3.617  20.549  54.026  1.00115.05           C  
ATOM    780  O   LYS A 496      -3.893  21.313  54.951  1.00115.05           O  
ATOM    781  CB  LYS A 496      -4.914  18.458  53.853  1.00115.05           C  
ATOM    782  CG  LYS A 496      -6.256  17.803  53.425  1.00115.05           C  
ATOM    783  CD  LYS A 496      -6.376  16.433  54.129  1.00115.05           C  
ATOM    784  CE  LYS A 496      -7.771  15.843  53.910  1.00115.05           C  
ATOM    785  NZ  LYS A 496      -7.855  14.370  54.233  1.00115.05           N1+
ATOM    786  H   LYS A 496      -4.122  18.863  51.452  1.00115.05           H  
ATOM    787  HA  LYS A 496      -5.647  20.480  53.458  1.00115.05           H  
ATOM    788  HB3 LYS A 496      -4.895  18.384  54.940  1.00115.05           H  
ATOM    789  HB2 LYS A 496      -3.972  17.940  53.674  1.00115.05           H  
ATOM    790  HG3 LYS A 496      -6.278  17.720  52.339  1.00115.05           H  
ATOM    791  HG2 LYS A 496      -7.092  18.412  53.768  1.00115.05           H  
ATOM    792  HD3 LYS A 496      -6.346  16.451  55.218  1.00115.05           H  
ATOM    793  HD2 LYS A 496      -5.645  15.722  53.743  1.00115.05           H  
ATOM    794  HE3 LYS A 496      -8.176  15.992  52.909  1.00115.05           H  
ATOM    795  HE2 LYS A 496      -8.317  16.424  54.653  1.00115.05           H  
ATOM    796  HZ1 LYS A 496      -7.728  14.254  55.228  1.00115.05           H  
ATOM    797  HZ2 LYS A 496      -8.716  13.872  54.058  1.00115.05           H  
ATOM    798  HZ3 LYS A 496      -7.317  13.771  53.623  1.00115.05           H  
ATOM    799  N   VAL A 497      -2.372  20.181  53.736  1.00115.40           N  
ATOM    800  CA  VAL A 497      -1.202  20.495  54.573  1.00115.40           C  
ATOM    801  C   VAL A 497      -0.551  21.803  54.024  1.00115.40           C  
ATOM    802  O   VAL A 497      -0.158  22.665  54.881  1.00115.40           O  
ATOM    803  CB  VAL A 497      -0.122  19.436  54.633  1.00115.40           C  
ATOM    804  CG1 VAL A 497       0.955  19.626  55.670  1.00115.40           C  
ATOM    805  CG2 VAL A 497      -0.771  18.060  54.920  1.00115.40           C  
ATOM    806  H   VAL A 497      -2.169  19.562  52.964  1.00115.40           H  
ATOM    807  HA  VAL A 497      -1.564  20.711  55.578  1.00115.40           H  
ATOM    808  HB  VAL A 497       0.350  19.255  53.667  1.00115.40           H  
ATOM    809 HG11 VAL A 497       1.540  20.535  55.532  1.00115.40           H  
ATOM    810 HG12 VAL A 497       0.534  19.685  56.674  1.00115.40           H  
ATOM    811 HG13 VAL A 497       1.654  18.807  55.839  1.00115.40           H  
ATOM    812 HG21 VAL A 497      -1.312  18.183  55.858  1.00115.40           H  
ATOM    813 HG22 VAL A 497      -1.435  17.711  54.128  1.00115.40           H  
ATOM    814 HG23 VAL A 497       0.031  17.346  55.107  1.00115.40           H  
ATOM    815  N   VAL A 498      -0.546  22.015  52.697  1.00118.06           N  
ATOM    816  CA  VAL A 498       0.033  23.249  52.109  1.00118.06           C  
ATOM    817  C   VAL A 498      -0.776  24.472  52.611  1.00118.06           C  
ATOM    818  O   VAL A 498      -0.185  25.508  52.763  1.00118.06           O  
ATOM    819  CB  VAL A 498       0.114  23.166  50.597  1.00118.06           C  
ATOM    820  CG1 VAL A 498      -1.226  23.403  49.881  1.00118.06           C  
ATOM    821  CG2 VAL A 498       1.209  24.065  50.118  1.00118.06           C  
ATOM    822  H   VAL A 498      -0.803  21.270  52.066  1.00118.06           H  
ATOM    823  HA  VAL A 498       0.977  23.432  52.623  1.00118.06           H  
ATOM    824  HB  VAL A 498       0.474  22.199  50.244  1.00118.06           H  
ATOM    825 HG11 VAL A 498      -1.400  24.459  49.678  1.00118.06           H  
ATOM    826 HG12 VAL A 498      -1.069  22.872  48.942  1.00118.06           H  
ATOM    827 HG13 VAL A 498      -2.031  23.014  50.504  1.00118.06           H  
ATOM    828 HG21 VAL A 498       0.972  25.128  50.149  1.00118.06           H  
ATOM    829 HG22 VAL A 498       2.114  23.807  50.669  1.00118.06           H  
ATOM    830 HG23 VAL A 498       1.424  23.914  49.060  1.00118.06           H  
ATOM    831  N   GLN A 499      -2.007  24.289  52.991  1.00119.32           N  
ATOM    832  CA  GLN A 499      -3.011  25.281  53.451  1.00119.32           C  
ATOM    833  C   GLN A 499      -2.719  25.676  54.930  1.00119.32           C  
ATOM    834  O   GLN A 499      -2.749  26.840  55.246  1.00119.32           O  
ATOM    835  CB  GLN A 499      -4.386  24.639  53.316  1.00119.32           C  
ATOM    836  CG  GLN A 499      -5.518  25.573  53.730  1.00119.32           C  
ATOM    837  CD  GLN A 499      -6.927  24.885  53.748  1.00119.32           C  
ATOM    838  OE1 GLN A 499      -7.756  25.441  54.447  1.00119.32           O  
ATOM    839  NE2 GLN A 499      -7.102  23.862  52.972  1.00119.32           N  
ATOM    840  H   GLN A 499      -2.291  23.343  52.781  1.00119.32           H  
ATOM    841  HA  GLN A 499      -2.916  26.204  52.879  1.00119.32           H  
ATOM    842  HB3 GLN A 499      -4.368  23.727  53.912  1.00119.32           H  
ATOM    843  HB2 GLN A 499      -4.556  24.266  52.306  1.00119.32           H  
ATOM    844  HG3 GLN A 499      -5.437  26.515  53.188  1.00119.32           H  
ATOM    845  HG2 GLN A 499      -5.443  25.942  54.753  1.00119.32           H  
ATOM    846 HE22 GLN A 499      -8.030  23.480  52.854  1.00119.32           H  
ATOM    847 HE21 GLN A 499      -6.352  23.340  52.542  1.00119.32           H  
ATOM    848  N   LEU A 500      -2.503  24.719  55.782  1.00121.02           N  
ATOM    849  CA  LEU A 500      -2.248  24.851  57.243  1.00121.02           C  
ATOM    850  C   LEU A 500      -0.927  25.597  57.407  1.00121.02           C  
ATOM    851  O   LEU A 500      -0.930  26.653  57.993  1.00121.02           O  
ATOM    852  CB  LEU A 500      -2.037  23.317  57.662  1.00121.02           C  
ATOM    853  CG  LEU A 500      -1.523  22.990  59.128  1.00121.02           C  
ATOM    854  CD1 LEU A 500      -0.006  22.830  59.219  1.00121.02           C  
ATOM    855  CD2 LEU A 500      -2.017  24.020  60.200  1.00121.02           C  
ATOM    856  H   LEU A 500      -2.425  23.762  55.469  1.00121.02           H  
ATOM    857  HA  LEU A 500      -3.013  25.472  57.708  1.00121.02           H  
ATOM    858  HB3 LEU A 500      -1.403  22.740  56.990  1.00121.02           H  
ATOM    859  HB2 LEU A 500      -2.978  22.779  57.547  1.00121.02           H  
ATOM    860  HG  LEU A 500      -2.024  22.047  59.346  1.00121.02           H  
ATOM    861 HD11 LEU A 500       0.351  21.931  58.715  1.00121.02           H  
ATOM    862 HD12 LEU A 500       0.570  23.714  58.945  1.00121.02           H  
ATOM    863 HD13 LEU A 500       0.284  22.643  60.253  1.00121.02           H  
ATOM    864 HD21 LEU A 500      -1.626  25.020  60.008  1.00121.02           H  
ATOM    865 HD22 LEU A 500      -3.102  24.023  60.102  1.00121.02           H  
ATOM    866 HD23 LEU A 500      -1.760  23.747  61.224  1.00121.02           H  
ATOM    867  N   LEU A 501       0.157  25.227  56.634  1.00122.63           N  
ATOM    868  CA  LEU A 501       1.457  25.896  56.668  1.00122.63           C  
ATOM    869  C   LEU A 501       1.468  27.350  56.393  1.00122.63           C  
ATOM    870  O   LEU A 501       2.275  28.059  56.958  1.00122.63           O  
ATOM    871  CB  LEU A 501       2.378  25.117  55.730  1.00122.63           C  
ATOM    872  CG  LEU A 501       2.769  23.624  56.075  1.00122.63           C  
ATOM    873  CD1 LEU A 501       3.332  22.858  54.917  1.00122.63           C  
ATOM    874  CD2 LEU A 501       3.715  23.634  57.241  1.00122.63           C  
ATOM    875  H   LEU A 501      -0.015  24.421  56.050  1.00122.63           H  
ATOM    876  HA  LEU A 501       1.912  25.854  57.658  1.00122.63           H  
ATOM    877  HB3 LEU A 501       3.323  25.659  55.689  1.00122.63           H  
ATOM    878  HB2 LEU A 501       2.069  25.140  54.685  1.00122.63           H  
ATOM    879  HG  LEU A 501       1.933  23.054  56.480  1.00122.63           H  
ATOM    880 HD11 LEU A 501       3.854  23.605  54.320  1.00122.63           H  
ATOM    881 HD12 LEU A 501       4.106  22.107  55.078  1.00122.63           H  
ATOM    882 HD13 LEU A 501       2.574  22.414  54.271  1.00122.63           H  
ATOM    883 HD21 LEU A 501       4.723  24.000  57.048  1.00122.63           H  
ATOM    884 HD22 LEU A 501       3.432  24.191  58.134  1.00122.63           H  
ATOM    885 HD23 LEU A 501       3.763  22.609  57.606  1.00122.63           H  
ATOM    886  N   LEU A 502       0.485  27.857  55.599  1.00126.02           N  
ATOM    887  CA  LEU A 502       0.267  29.234  55.361  1.00126.02           C  
ATOM    888  C   LEU A 502      -0.461  29.911  56.520  1.00126.02           C  
ATOM    889  O   LEU A 502      -0.099  31.014  56.860  1.00126.02           O  
ATOM    890  CB  LEU A 502      -0.525  29.385  54.079  1.00126.02           C  
ATOM    891  CG  LEU A 502       0.185  29.151  52.716  1.00126.02           C  
ATOM    892  CD1 LEU A 502      -0.778  29.108  51.499  1.00126.02           C  
ATOM    893  CD2 LEU A 502       1.401  30.130  52.514  1.00126.02           C  
ATOM    894  H   LEU A 502      -0.119  27.153  55.199  1.00126.02           H  
ATOM    895  HA  LEU A 502       1.266  29.661  55.277  1.00126.02           H  
ATOM    896  HB3 LEU A 502      -0.761  30.449  54.078  1.00126.02           H  
ATOM    897  HB2 LEU A 502      -1.519  28.939  54.072  1.00126.02           H  
ATOM    898  HG  LEU A 502       0.504  28.112  52.795  1.00126.02           H  
ATOM    899 HD11 LEU A 502      -1.467  29.923  51.724  1.00126.02           H  
ATOM    900 HD12 LEU A 502      -0.309  29.192  50.519  1.00126.02           H  
ATOM    901 HD13 LEU A 502      -1.270  28.135  51.477  1.00126.02           H  
ATOM    902 HD21 LEU A 502       1.282  31.208  52.414  1.00126.02           H  
ATOM    903 HD22 LEU A 502       2.035  29.974  53.387  1.00126.02           H  
ATOM    904 HD23 LEU A 502       2.048  29.808  51.697  1.00126.02           H  
ATOM    905  N   LYS A 503      -1.382  29.338  57.218  1.00126.67           N  
ATOM    906  CA  LYS A 503      -2.095  29.735  58.458  1.00126.67           C  
ATOM    907  C   LYS A 503      -1.078  29.979  59.620  1.00126.67           C  
ATOM    908  O   LYS A 503      -1.261  30.935  60.389  1.00126.67           O  
ATOM    909  CB  LYS A 503      -3.166  28.652  58.832  1.00126.67           C  
ATOM    910  CG  LYS A 503      -4.069  29.090  60.037  1.00126.67           C  
ATOM    911  CD  LYS A 503      -4.744  27.846  60.624  1.00126.67           C  
ATOM    912  CE  LYS A 503      -5.365  28.233  61.947  1.00126.67           C  
ATOM    913  NZ  LYS A 503      -5.936  27.031  62.532  1.00126.67           N1+
ATOM    914  H   LYS A 503      -1.739  28.460  56.870  1.00126.67           H  
ATOM    915  HA  LYS A 503      -2.619  30.674  58.281  1.00126.67           H  
ATOM    916  HB3 LYS A 503      -2.585  27.798  59.179  1.00126.67           H  
ATOM    917  HB2 LYS A 503      -3.766  28.291  57.996  1.00126.67           H  
ATOM    918  HG3 LYS A 503      -4.876  29.703  59.638  1.00126.67           H  
ATOM    919  HG2 LYS A 503      -3.483  29.631  60.781  1.00126.67           H  
ATOM    920  HD3 LYS A 503      -3.913  27.187  60.875  1.00126.67           H  
ATOM    921  HD2 LYS A 503      -5.425  27.192  60.079  1.00126.67           H  
ATOM    922  HE3 LYS A 503      -6.152  28.959  61.740  1.00126.67           H  
ATOM    923  HE2 LYS A 503      -4.733  28.764  62.658  1.00126.67           H  
ATOM    924  HZ1 LYS A 503      -6.584  26.552  61.923  1.00126.67           H  
ATOM    925  HZ2 LYS A 503      -5.171  26.430  62.803  1.00126.67           H  
ATOM    926  HZ3 LYS A 503      -6.364  27.238  63.423  1.00126.67           H  
ATOM    927  N   LYS A 504      -0.040  29.167  59.717  1.00127.98           N  
ATOM    928  CA  LYS A 504       1.124  29.283  60.628  1.00127.98           C  
ATOM    929  C   LYS A 504       2.259  30.217  60.024  1.00127.98           C  
ATOM    930  O   LYS A 504       3.191  30.515  60.783  1.00127.98           O  
ATOM    931  CB  LYS A 504       1.648  27.851  60.890  1.00127.98           C  
ATOM    932  CG  LYS A 504       0.617  26.916  61.485  1.00127.98           C  
ATOM    933  CD  LYS A 504       0.198  27.318  62.863  1.00127.98           C  
ATOM    934  CE  LYS A 504      -0.006  26.039  63.711  1.00127.98           C  
ATOM    935  NZ  LYS A 504      -0.639  26.428  65.003  1.00127.98           N1+
ATOM    936  H   LYS A 504       0.076  28.373  59.104  1.00127.98           H  
ATOM    937  HA  LYS A 504       0.779  29.725  61.562  1.00127.98           H  
ATOM    938  HB3 LYS A 504       2.478  27.936  61.591  1.00127.98           H  
ATOM    939  HB2 LYS A 504       1.947  27.393  59.948  1.00127.98           H  
ATOM    940  HG3 LYS A 504       0.966  25.884  61.529  1.00127.98           H  
ATOM    941  HG2 LYS A 504      -0.266  26.876  60.847  1.00127.98           H  
ATOM    942  HD3 LYS A 504      -0.647  28.005  62.898  1.00127.98           H  
ATOM    943  HD2 LYS A 504       1.046  27.789  63.361  1.00127.98           H  
ATOM    944  HE3 LYS A 504       0.947  25.524  63.834  1.00127.98           H  
ATOM    945  HE2 LYS A 504      -0.597  25.280  63.199  1.00127.98           H  
ATOM    946  HZ1 LYS A 504      -0.919  25.611  65.527  1.00127.98           H  
ATOM    947  HZ2 LYS A 504       0.052  26.902  65.568  1.00127.98           H  
ATOM    948  HZ3 LYS A 504      -1.369  27.121  64.917  1.00127.98           H  
ATOM    949  N   GLY A 505       2.155  30.785  58.797  1.00128.45           N  
ATOM    950  CA  GLY A 505       3.074  31.703  58.223  1.00128.45           C  
ATOM    951  C   GLY A 505       4.356  31.045  57.655  1.00128.45           C  
ATOM    952  O   GLY A 505       5.479  31.547  57.984  1.00128.45           O  
ATOM    953  H   GLY A 505       1.243  30.675  58.375  1.00128.45           H  
ATOM    954  HA3 GLY A 505       3.507  32.272  59.046  1.00128.45           H  
ATOM    955  HA2 GLY A 505       2.556  32.377  57.541  1.00128.45           H  
ATOM    956  N   ALA A 506       4.304  30.200  56.617  1.00126.99           N  
ATOM    957  CA  ALA A 506       5.405  29.848  55.738  1.00126.99           C  
ATOM    958  C   ALA A 506       5.508  30.993  54.759  1.00126.99           C  
ATOM    959  O   ALA A 506       4.494  31.384  54.187  1.00126.99           O  
ATOM    960  CB  ALA A 506       5.201  28.518  54.939  1.00126.99           C  
ATOM    961  H   ALA A 506       3.483  29.621  56.513  1.00126.99           H  
ATOM    962  HA  ALA A 506       6.335  29.716  56.290  1.00126.99           H  
ATOM    963  HB1 ALA A 506       6.091  28.131  54.444  1.00126.99           H  
ATOM    964  HB2 ALA A 506       4.845  27.705  55.572  1.00126.99           H  
ATOM    965  HB3 ALA A 506       4.469  28.637  54.139  1.00126.99           H  
ATOM    966  N   LEU A 507       6.686  31.577  54.565  1.00128.71           N  
ATOM    967  CA  LEU A 507       6.978  32.563  53.545  1.00128.71           C  
ATOM    968  C   LEU A 507       7.156  31.851  52.156  1.00128.71           C  
ATOM    969  O   LEU A 507       7.585  30.701  52.066  1.00128.71           O  
ATOM    970  CB  LEU A 507       8.334  33.273  53.878  1.00128.71           C  
ATOM    971  CG  LEU A 507       8.251  34.322  55.123  1.00128.71           C  
ATOM    972  CD1 LEU A 507       9.650  35.019  55.230  1.00128.71           C  
ATOM    973  CD2 LEU A 507       7.099  35.328  55.094  1.00128.71           C  
ATOM    974  H   LEU A 507       7.540  31.230  54.977  1.00128.71           H  
ATOM    975  HA  LEU A 507       6.162  33.271  53.401  1.00128.71           H  
ATOM    976  HB3 LEU A 507       8.627  33.889  53.028  1.00128.71           H  
ATOM    977  HB2 LEU A 507       9.153  32.605  54.145  1.00128.71           H  
ATOM    978  HG  LEU A 507       8.041  33.636  55.944  1.00128.71           H  
ATOM    979 HD11 LEU A 507       9.896  35.477  54.272  1.00128.71           H  
ATOM    980 HD12 LEU A 507       9.570  35.858  55.921  1.00128.71           H  
ATOM    981 HD13 LEU A 507      10.396  34.286  55.536  1.00128.71           H  
ATOM    982 HD21 LEU A 507       6.140  34.817  55.179  1.00128.71           H  
ATOM    983 HD22 LEU A 507       7.191  35.924  56.002  1.00128.71           H  
ATOM    984 HD23 LEU A 507       7.012  36.000  54.240  1.00128.71           H  
ATOM    985  N   PHE A 508       7.061  32.584  51.030  1.00127.50           N  
ATOM    986  CA  PHE A 508       7.316  32.163  49.622  1.00127.50           C  
ATOM    987  C   PHE A 508       8.775  32.364  49.245  1.00127.50           C  
ATOM    988  O   PHE A 508       9.164  33.106  48.372  1.00127.50           O  
ATOM    989  CB  PHE A 508       6.361  33.052  48.722  1.00127.50           C  
ATOM    990  CG  PHE A 508       4.968  32.435  48.798  1.00127.50           C  
ATOM    991  CD1 PHE A 508       4.521  31.648  47.704  1.00127.50           C  
ATOM    992  CD2 PHE A 508       4.134  32.623  49.873  1.00127.50           C  
ATOM    993  CE1 PHE A 508       3.221  31.098  47.661  1.00127.50           C  
ATOM    994  CE2 PHE A 508       2.879  31.988  49.848  1.00127.50           C  
ATOM    995  CZ  PHE A 508       2.394  31.255  48.784  1.00127.50           C  
ATOM    996  H   PHE A 508       6.789  33.536  51.231  1.00127.50           H  
ATOM    997  HA  PHE A 508       6.963  31.132  49.578  1.00127.50           H  
ATOM    998  HB3 PHE A 508       6.626  33.071  47.665  1.00127.50           H  
ATOM    999  HB2 PHE A 508       6.346  34.056  49.147  1.00127.50           H  
ATOM   1000  HD1 PHE A 508       5.248  31.590  46.908  1.00127.50           H  
ATOM   1001  HD2 PHE A 508       4.512  33.062  50.784  1.00127.50           H  
ATOM   1002  HE1 PHE A 508       2.912  30.551  46.782  1.00127.50           H  
ATOM   1003  HE2 PHE A 508       2.220  32.085  50.698  1.00127.50           H  
ATOM   1004  HZ  PHE A 508       1.398  30.843  48.849  1.00127.50           H  
ATOM   1005  N   LEU A 509       9.580  31.487  49.881  1.00125.87           N  
ATOM   1006  CA  LEU A 509      10.969  31.339  49.619  1.00125.87           C  
ATOM   1007  C   LEU A 509      11.178  30.392  48.458  1.00125.87           C  
ATOM   1008  O   LEU A 509      10.305  29.567  48.182  1.00125.87           O  
ATOM   1009  CB  LEU A 509      11.714  30.683  50.839  1.00125.87           C  
ATOM   1010  CG  LEU A 509      11.470  31.374  52.238  1.00125.87           C  
ATOM   1011  CD1 LEU A 509      12.052  30.649  53.350  1.00125.87           C  
ATOM   1012  CD2 LEU A 509      11.694  32.939  52.272  1.00125.87           C  
ATOM   1013  H   LEU A 509       9.147  30.844  50.529  1.00125.87           H  
ATOM   1014  HA  LEU A 509      11.432  32.266  49.280  1.00125.87           H  
ATOM   1015  HB3 LEU A 509      12.784  30.653  50.633  1.00125.87           H  
ATOM   1016  HB2 LEU A 509      11.523  29.614  50.925  1.00125.87           H  
ATOM   1017  HG  LEU A 509      10.385  31.275  52.241  1.00125.87           H  
ATOM   1018 HD11 LEU A 509      11.608  30.812  54.331  1.00125.87           H  
ATOM   1019 HD12 LEU A 509      11.791  29.616  53.119  1.00125.87           H  
ATOM   1020 HD13 LEU A 509      13.136  30.690  53.459  1.00125.87           H  
ATOM   1021 HD21 LEU A 509      11.499  33.364  51.287  1.00125.87           H  
ATOM   1022 HD22 LEU A 509      11.051  33.456  52.984  1.00125.87           H  
ATOM   1023 HD23 LEU A 509      12.704  33.171  52.610  1.00125.87           H  
ATOM   1024  N   SER A 510      12.270  30.495  47.745  1.00126.85           N  
ATOM   1025  CA  SER A 510      12.672  29.823  46.553  1.00126.85           C  
ATOM   1026  C   SER A 510      13.821  28.882  46.892  1.00126.85           C  
ATOM   1027  O   SER A 510      14.586  29.170  47.851  1.00126.85           O  
ATOM   1028  CB  SER A 510      12.911  30.994  45.507  1.00126.85           C  
ATOM   1029  OG  SER A 510      14.056  31.829  45.800  1.00126.85           O  
ATOM   1030  H   SER A 510      12.979  31.063  48.187  1.00126.85           H  
ATOM   1031  HA  SER A 510      11.838  29.220  46.195  1.00126.85           H  
ATOM   1032  HB3 SER A 510      12.040  31.649  45.507  1.00126.85           H  
ATOM   1033  HB2 SER A 510      12.991  30.487  44.546  1.00126.85           H  
ATOM   1034  HG  SER A 510      14.177  31.873  46.736  1.00126.85           H  
ATOM   1035  N   ASP A 511      13.942  27.808  46.138  1.00132.17           N  
ATOM   1036  CA  ASP A 511      15.037  26.822  46.192  1.00132.17           C  
ATOM   1037  C   ASP A 511      16.198  27.334  45.346  1.00132.17           C  
ATOM   1038  O   ASP A 511      16.053  28.374  44.620  1.00132.17           O  
ATOM   1039  CB  ASP A 511      14.532  25.517  45.596  1.00132.17           C  
ATOM   1040  CG  ASP A 511      14.245  25.252  44.033  1.00132.17           C  
ATOM   1041  OD1 ASP A 511      13.866  24.091  43.731  1.00132.17           O  
ATOM   1042  OD2 ASP A 511      14.352  26.221  43.212  1.00132.17           O1-
ATOM   1043  H   ASP A 511      13.461  27.698  45.257  1.00132.17           H  
ATOM   1044  HA  ASP A 511      15.377  26.690  47.219  1.00132.17           H  
ATOM   1045  HB3 ASP A 511      13.527  25.227  45.901  1.00132.17           H  
ATOM   1046  HB2 ASP A 511      15.221  24.749  45.947  1.00132.17           H  
ATOM   1047  N   HIS A 512      17.350  26.622  45.324  1.00133.25           N  
ATOM   1048  CA  HIS A 512      18.566  27.121  44.701  1.00133.25           C  
ATOM   1049  C   HIS A 512      18.570  26.996  43.104  1.00133.25           C  
ATOM   1050  O   HIS A 512      19.528  27.385  42.464  1.00133.25           O  
ATOM   1051  CB  HIS A 512      19.748  26.220  45.178  1.00133.25           C  
ATOM   1052  CG  HIS A 512      20.292  26.722  46.526  1.00133.25           C  
ATOM   1053  ND1 HIS A 512      21.016  27.925  46.616  1.00133.25           N  
ATOM   1054  CD2 HIS A 512      20.107  26.301  47.819  1.00133.25           C  
ATOM   1055  CE1 HIS A 512      21.113  28.216  47.935  1.00133.25           C  
ATOM   1056  NE2 HIS A 512      20.701  27.257  48.687  1.00133.25           N  
ATOM   1057  H   HIS A 512      17.332  25.719  45.778  1.00133.25           H  
ATOM   1058  HA  HIS A 512      18.851  28.161  44.854  1.00133.25           H  
ATOM   1059  HB3 HIS A 512      20.639  26.313  44.557  1.00133.25           H  
ATOM   1060  HB2 HIS A 512      19.557  25.147  45.163  1.00133.25           H  
ATOM   1061  HD1 HIS A 512      21.376  28.550  45.908  1.00133.25           H  
ATOM   1062  HD2 HIS A 512      19.556  25.463  48.219  1.00133.25           H  
ATOM   1063  HE1 HIS A 512      21.541  29.149  48.269  1.00133.25           H  
ATOM   1064  N   ASN A 513      17.443  26.522  42.543  1.00129.39           N  
ATOM   1065  CA  ASN A 513      17.253  26.478  41.136  1.00129.39           C  
ATOM   1066  C   ASN A 513      16.361  27.679  40.575  1.00129.39           C  
ATOM   1067  O   ASN A 513      16.306  28.078  39.401  1.00129.39           O  
ATOM   1068  CB  ASN A 513      16.544  25.214  40.670  1.00129.39           C  
ATOM   1069  CG  ASN A 513      17.414  23.940  40.553  1.00129.39           C  
ATOM   1070  OD1 ASN A 513      17.178  22.843  41.125  1.00129.39           O  
ATOM   1071  ND2 ASN A 513      18.481  24.086  39.852  1.00129.39           N  
ATOM   1072  H   ASN A 513      16.871  26.070  43.242  1.00129.39           H  
ATOM   1073  HA  ASN A 513      18.176  26.568  40.563  1.00129.39           H  
ATOM   1074  HB3 ASN A 513      16.110  25.433  39.695  1.00129.39           H  
ATOM   1075  HB2 ASN A 513      15.601  24.952  41.149  1.00129.39           H  
ATOM   1076 HD22 ASN A 513      18.971  23.213  39.718  1.00129.39           H  
ATOM   1077 HD21 ASN A 513      18.752  24.909  39.333  1.00129.39           H  
ATOM   1078  N   GLY A 514      15.671  28.286  41.545  1.00125.54           N  
ATOM   1079  CA  GLY A 514      14.867  29.466  41.383  1.00125.54           C  
ATOM   1080  C   GLY A 514      13.358  29.158  41.293  1.00125.54           C  
ATOM   1081  O   GLY A 514      12.605  30.000  40.797  1.00125.54           O  
ATOM   1082  H   GLY A 514      15.605  27.903  42.478  1.00125.54           H  
ATOM   1083  HA3 GLY A 514      15.137  30.078  40.522  1.00125.54           H  
ATOM   1084  HA2 GLY A 514      15.072  30.120  42.230  1.00125.54           H  
ATOM   1085  N   TRP A 515      12.937  27.982  41.605  1.00121.24           N  
ATOM   1086  CA  TRP A 515      11.512  27.571  41.759  1.00121.24           C  
ATOM   1087  C   TRP A 515      10.981  27.943  43.160  1.00121.24           C  
ATOM   1088  O   TRP A 515      11.751  28.140  44.073  1.00121.24           O  
ATOM   1089  CB  TRP A 515      11.289  26.082  41.568  1.00121.24           C  
ATOM   1090  CG  TRP A 515      11.624  25.359  40.330  1.00121.24           C  
ATOM   1091  CD1 TRP A 515      12.648  25.648  39.468  1.00121.24           C  
ATOM   1092  CD2 TRP A 515      10.904  24.271  39.660  1.00121.24           C  
ATOM   1093  NE1 TRP A 515      12.772  24.618  38.539  1.00121.24           N  
ATOM   1094  CE2 TRP A 515      11.698  23.779  38.593  1.00121.24           C  
ATOM   1095  CE3 TRP A 515       9.682  23.620  39.875  1.00121.24           C  
ATOM   1096  CZ2 TRP A 515      11.424  22.577  37.979  1.00121.24           C  
ATOM   1097  CZ3 TRP A 515       9.303  22.500  39.164  1.00121.24           C  
ATOM   1098  CH2 TRP A 515      10.173  21.915  38.213  1.00121.24           C  
ATOM   1099  H   TRP A 515      13.601  27.361  42.045  1.00121.24           H  
ATOM   1100  HA  TRP A 515      10.843  28.144  41.117  1.00121.24           H  
ATOM   1101  HB3 TRP A 515      10.213  25.939  41.669  1.00121.24           H  
ATOM   1102  HB2 TRP A 515      11.757  25.508  42.367  1.00121.24           H  
ATOM   1103  HD1 TRP A 515      13.325  26.475  39.626  1.00121.24           H  
ATOM   1104  HE1 TRP A 515      13.520  24.454  37.880  1.00121.24           H  
ATOM   1105  HE3 TRP A 515       9.116  24.035  40.696  1.00121.24           H  
ATOM   1106  HZ2 TRP A 515      12.108  22.159  37.255  1.00121.24           H  
ATOM   1107  HZ3 TRP A 515       8.285  22.146  39.232  1.00121.24           H  
ATOM   1108  HH2 TRP A 515       9.881  20.976  37.766  1.00121.24           H  
ATOM   1109  N   THR A 516       9.602  28.023  43.295  1.00118.93           N  
ATOM   1110  CA  THR A 516       8.940  28.196  44.556  1.00118.93           C  
ATOM   1111  C   THR A 516       7.583  27.504  44.395  1.00118.93           C  
ATOM   1112  O   THR A 516       7.413  26.672  43.452  1.00118.93           O  
ATOM   1113  CB  THR A 516       8.960  29.625  45.094  1.00118.93           C  
ATOM   1114  OG1 THR A 516       8.327  29.789  46.438  1.00118.93           O  
ATOM   1115  CG2 THR A 516       8.365  30.664  44.183  1.00118.93           C  
ATOM   1116  H   THR A 516       8.933  27.924  42.545  1.00118.93           H  
ATOM   1117  HA  THR A 516       9.412  27.640  45.366  1.00118.93           H  
ATOM   1118  HB  THR A 516       9.923  30.048  45.377  1.00118.93           H  
ATOM   1119  HG1 THR A 516       9.007  29.868  47.089  1.00118.93           H  
ATOM   1120 HG21 THR A 516       8.828  30.670  43.196  1.00118.93           H  
ATOM   1121 HG22 THR A 516       7.295  30.475  44.103  1.00118.93           H  
ATOM   1122 HG23 THR A 516       8.378  31.682  44.572  1.00118.93           H  
ATOM   1123  N   ALA A 517       6.589  27.694  45.339  1.00120.27           N  
ATOM   1124  CA  ALA A 517       5.387  26.937  45.635  1.00120.27           C  
ATOM   1125  C   ALA A 517       4.505  26.595  44.488  1.00120.27           C  
ATOM   1126  O   ALA A 517       4.194  25.417  44.179  1.00120.27           O  
ATOM   1127  CB  ALA A 517       4.435  27.588  46.701  1.00120.27           C  
ATOM   1128  H   ALA A 517       6.808  28.434  45.991  1.00120.27           H  
ATOM   1129  HA  ALA A 517       5.723  25.945  45.935  1.00120.27           H  
ATOM   1130  HB1 ALA A 517       4.965  27.732  47.642  1.00120.27           H  
ATOM   1131  HB2 ALA A 517       4.078  28.558  46.353  1.00120.27           H  
ATOM   1132  HB3 ALA A 517       3.562  26.947  46.824  1.00120.27           H  
ATOM   1133  N   LEU A 518       4.118  27.651  43.780  1.00118.62           N  
ATOM   1134  CA  LEU A 518       3.037  27.633  42.759  1.00118.62           C  
ATOM   1135  C   LEU A 518       3.441  26.941  41.460  1.00118.62           C  
ATOM   1136  O   LEU A 518       2.644  26.235  40.811  1.00118.62           O  
ATOM   1137  CB  LEU A 518       2.562  29.083  42.449  1.00118.62           C  
ATOM   1138  CG  LEU A 518       1.482  29.249  41.355  1.00118.62           C  
ATOM   1139  CD1 LEU A 518       0.103  28.679  41.722  1.00118.62           C  
ATOM   1140  CD2 LEU A 518       1.343  30.706  40.893  1.00118.62           C  
ATOM   1141  H   LEU A 518       4.474  28.505  44.184  1.00118.62           H  
ATOM   1142  HA  LEU A 518       2.149  27.093  43.085  1.00118.62           H  
ATOM   1143  HB3 LEU A 518       3.500  29.555  42.160  1.00118.62           H  
ATOM   1144  HB2 LEU A 518       2.381  29.622  43.379  1.00118.62           H  
ATOM   1145  HG  LEU A 518       1.777  28.616  40.519  1.00118.62           H  
ATOM   1146 HD11 LEU A 518      -0.507  28.620  40.820  1.00118.62           H  
ATOM   1147 HD12 LEU A 518       0.262  27.634  41.989  1.00118.62           H  
ATOM   1148 HD13 LEU A 518      -0.423  29.208  42.516  1.00118.62           H  
ATOM   1149 HD21 LEU A 518       0.718  30.681  40.000  1.00118.62           H  
ATOM   1150 HD22 LEU A 518       0.848  31.333  41.634  1.00118.62           H  
ATOM   1151 HD23 LEU A 518       2.268  31.190  40.578  1.00118.62           H  
ATOM   1152  N   HIS A 519       4.734  27.087  41.194  1.00120.27           N  
ATOM   1153  CA  HIS A 519       5.507  26.544  40.028  1.00120.27           C  
ATOM   1154  C   HIS A 519       5.600  25.022  40.246  1.00120.27           C  
ATOM   1155  O   HIS A 519       5.441  24.274  39.276  1.00120.27           O  
ATOM   1156  CB  HIS A 519       6.962  27.162  39.928  1.00120.27           C  
ATOM   1157  CG  HIS A 519       7.203  28.641  40.093  1.00120.27           C  
ATOM   1158  ND1 HIS A 519       6.899  29.274  41.296  1.00120.27           N  
ATOM   1159  CD2 HIS A 519       7.697  29.528  39.250  1.00120.27           C  
ATOM   1160  CE1 HIS A 519       7.119  30.563  41.135  1.00120.27           C  
ATOM   1161  NE2 HIS A 519       7.591  30.780  39.871  1.00120.27           N  
ATOM   1162  H   HIS A 519       5.237  27.710  41.809  1.00120.27           H  
ATOM   1163  HA  HIS A 519       5.008  26.801  39.094  1.00120.27           H  
ATOM   1164  HB3 HIS A 519       7.476  26.892  39.005  1.00120.27           H  
ATOM   1165  HB2 HIS A 519       7.595  26.663  40.661  1.00120.27           H  
ATOM   1166  HD2 HIS A 519       8.048  29.257  38.265  1.00120.27           H  
ATOM   1167  HE1 HIS A 519       7.078  31.350  41.874  1.00120.27           H  
ATOM   1168  HE2 HIS A 519       8.072  31.630  39.614  1.00  0.00           H  
ATOM   1169  N   HIS A 520       5.695  24.495  41.492  1.00115.30           N  
ATOM   1170  CA  HIS A 520       5.747  23.068  41.787  1.00115.30           C  
ATOM   1171  C   HIS A 520       4.372  22.402  41.644  1.00115.30           C  
ATOM   1172  O   HIS A 520       4.197  21.310  41.188  1.00115.30           O  
ATOM   1173  CB  HIS A 520       6.298  22.774  43.123  1.00115.30           C  
ATOM   1174  CG  HIS A 520       7.791  22.970  43.238  1.00115.30           C  
ATOM   1175  ND1 HIS A 520       8.453  24.169  43.466  1.00115.30           N  
ATOM   1176  CD2 HIS A 520       8.858  22.054  43.284  1.00115.30           C  
ATOM   1177  CE1 HIS A 520       9.753  24.003  43.617  1.00115.30           C  
ATOM   1178  NE2 HIS A 520      10.106  22.701  43.489  1.00115.30           N  
ATOM   1179  H   HIS A 520       5.712  25.160  42.252  1.00115.30           H  
ATOM   1180  HA  HIS A 520       6.443  22.633  41.070  1.00115.30           H  
ATOM   1181  HB3 HIS A 520       6.213  21.692  43.220  1.00115.30           H  
ATOM   1182  HB2 HIS A 520       5.718  23.186  43.949  1.00115.30           H  
ATOM   1183  HD1 HIS A 520       7.919  25.025  43.525  1.00115.30           H  
ATOM   1184  HD2 HIS A 520       8.890  20.976  43.230  1.00115.30           H  
ATOM   1185  HE1 HIS A 520      10.433  24.769  43.959  1.00115.30           H  
ATOM   1186  N   ALA A 521       3.328  23.094  42.220  1.00115.05           N  
ATOM   1187  CA  ALA A 521       1.950  22.689  42.036  1.00115.05           C  
ATOM   1188  C   ALA A 521       1.570  22.719  40.539  1.00115.05           C  
ATOM   1189  O   ALA A 521       0.758  21.929  40.056  1.00115.05           O  
ATOM   1190  CB  ALA A 521       0.993  23.636  42.780  1.00115.05           C  
ATOM   1191  H   ALA A 521       3.529  23.969  42.684  1.00115.05           H  
ATOM   1192  HA  ALA A 521       1.706  21.652  42.261  1.00115.05           H  
ATOM   1193  HB1 ALA A 521       1.072  24.632  42.345  1.00115.05           H  
ATOM   1194  HB2 ALA A 521      -0.074  23.435  42.679  1.00115.05           H  
ATOM   1195  HB3 ALA A 521       1.271  23.728  43.830  1.00115.05           H  
ATOM   1196  N   SER A 522       2.161  23.627  39.763  1.00117.69           N  
ATOM   1197  CA  SER A 522       1.912  23.931  38.337  1.00117.69           C  
ATOM   1198  C   SER A 522       2.588  22.863  37.426  1.00117.69           C  
ATOM   1199  O   SER A 522       1.968  22.510  36.414  1.00117.69           O  
ATOM   1200  CB  SER A 522       2.331  25.358  37.852  1.00117.69           C  
ATOM   1201  OG  SER A 522       1.364  26.261  38.362  1.00117.69           O  
ATOM   1202  H   SER A 522       2.690  24.332  40.256  1.00117.69           H  
ATOM   1203  HA  SER A 522       0.839  23.858  38.161  1.00117.69           H  
ATOM   1204  HB3 SER A 522       2.395  25.457  36.768  1.00117.69           H  
ATOM   1205  HB2 SER A 522       3.299  25.652  38.258  1.00117.69           H  
ATOM   1206  HG  SER A 522       1.579  26.478  39.256  1.00117.69           H  
ATOM   1207  N   MET A 523       3.790  22.358  37.778  1.00115.66           N  
ATOM   1208  CA  MET A 523       4.585  21.313  37.196  1.00115.66           C  
ATOM   1209  C   MET A 523       4.075  19.907  37.692  1.00115.66           C  
ATOM   1210  O   MET A 523       4.041  18.918  36.945  1.00115.66           O  
ATOM   1211  CB  MET A 523       6.006  21.452  37.727  1.00115.66           C  
ATOM   1212  CG  MET A 523       7.018  20.656  36.840  1.00115.66           C  
ATOM   1213  SD  MET A 523       7.570  21.395  35.279  1.00115.66           S  
ATOM   1214  CE  MET A 523       9.078  20.421  34.786  1.00115.66           C  
ATOM   1215  H   MET A 523       4.219  22.833  38.559  1.00115.66           H  
ATOM   1216  HA  MET A 523       4.517  21.400  36.112  1.00115.66           H  
ATOM   1217  HB3 MET A 523       6.323  21.354  38.766  1.00115.66           H  
ATOM   1218  HB2 MET A 523       6.449  22.420  37.493  1.00115.66           H  
ATOM   1219  HG3 MET A 523       6.473  19.740  36.615  1.00115.66           H  
ATOM   1220  HG2 MET A 523       7.829  20.293  37.471  1.00115.66           H  
ATOM   1221  HE1 MET A 523       8.539  19.595  34.323  1.00115.66           H  
ATOM   1222  HE2 MET A 523       9.807  20.810  34.075  1.00115.66           H  
ATOM   1223  HE3 MET A 523       9.551  19.959  35.652  1.00115.66           H  
ATOM   1224  N   GLY A 524       3.582  19.856  38.958  1.00115.15           N  
ATOM   1225  CA  GLY A 524       3.013  18.664  39.564  1.00115.15           C  
ATOM   1226  C   GLY A 524       1.519  18.360  39.172  1.00115.15           C  
ATOM   1227  O   GLY A 524       1.093  17.221  39.386  1.00115.15           O  
ATOM   1228  H   GLY A 524       3.579  20.682  39.538  1.00115.15           H  
ATOM   1229  HA3 GLY A 524       3.120  18.744  40.645  1.00115.15           H  
ATOM   1230  HA2 GLY A 524       3.561  17.815  39.156  1.00115.15           H  
ATOM   1231  N   GLY A 525       0.816  19.301  38.650  1.00112.20           N  
ATOM   1232  CA  GLY A 525      -0.561  19.090  38.164  1.00112.20           C  
ATOM   1233  C   GLY A 525      -1.578  18.998  39.359  1.00112.20           C  
ATOM   1234  O   GLY A 525      -2.414  18.085  39.293  1.00112.20           O  
ATOM   1235  H   GLY A 525       1.160  20.250  38.642  1.00112.20           H  
ATOM   1236  HA3 GLY A 525      -0.746  18.322  37.412  1.00112.20           H  
ATOM   1237  HA2 GLY A 525      -0.840  19.973  37.590  1.00112.20           H  
ATOM   1238  N   TYR A 526      -1.592  19.940  40.317  1.00113.62           N  
ATOM   1239  CA  TYR A 526      -2.419  19.794  41.562  1.00113.62           C  
ATOM   1240  C   TYR A 526      -3.242  21.102  41.764  1.00113.62           C  
ATOM   1241  O   TYR A 526      -2.831  21.927  42.574  1.00113.62           O  
ATOM   1242  CB  TYR A 526      -1.549  19.403  42.762  1.00113.62           C  
ATOM   1243  CG  TYR A 526      -1.031  17.958  42.669  1.00113.62           C  
ATOM   1244  CD1 TYR A 526      -1.931  16.892  42.847  1.00113.62           C  
ATOM   1245  CD2 TYR A 526       0.354  17.712  42.593  1.00113.62           C  
ATOM   1246  CE1 TYR A 526      -1.352  15.566  42.831  1.00113.62           C  
ATOM   1247  CE2 TYR A 526       0.893  16.458  42.560  1.00113.62           C  
ATOM   1248  CZ  TYR A 526      -0.001  15.351  42.709  1.00113.62           C  
ATOM   1249  OH  TYR A 526       0.384  14.066  42.534  1.00113.62           O  
ATOM   1250  H   TYR A 526      -0.928  20.694  40.218  1.00113.62           H  
ATOM   1251  HA  TYR A 526      -3.115  18.961  41.462  1.00113.62           H  
ATOM   1252  HB3 TYR A 526      -2.123  19.407  43.688  1.00113.62           H  
ATOM   1253  HB2 TYR A 526      -0.714  20.050  43.030  1.00113.62           H  
ATOM   1254  HD1 TYR A 526      -3.008  16.968  42.855  1.00113.62           H  
ATOM   1255  HD2 TYR A 526       0.939  18.619  42.548  1.00113.62           H  
ATOM   1256  HE1 TYR A 526      -1.977  14.685  42.839  1.00113.62           H  
ATOM   1257  HE2 TYR A 526       1.940  16.302  42.345  1.00113.62           H  
ATOM   1258  HH  TYR A 526      -0.351  13.489  42.672  1.00113.62           H  
ATOM   1259  N   THR A 527      -4.296  21.335  40.985  1.00120.02           N  
ATOM   1260  CA  THR A 527      -5.062  22.577  41.022  1.00120.02           C  
ATOM   1261  C   THR A 527      -5.687  23.004  42.418  1.00120.02           C  
ATOM   1262  O   THR A 527      -5.832  24.225  42.645  1.00120.02           O  
ATOM   1263  CB  THR A 527      -6.104  22.506  39.824  1.00120.02           C  
ATOM   1264  OG1 THR A 527      -6.845  21.224  39.860  1.00120.02           O  
ATOM   1265  CG2 THR A 527      -5.460  22.598  38.468  1.00120.02           C  
ATOM   1266  H   THR A 527      -4.581  20.628  40.322  1.00120.02           H  
ATOM   1267  HA  THR A 527      -4.217  23.213  40.757  1.00120.02           H  
ATOM   1268  HB  THR A 527      -6.733  23.395  39.865  1.00120.02           H  
ATOM   1269  HG1 THR A 527      -7.434  21.225  40.599  1.00120.02           H  
ATOM   1270 HG21 THR A 527      -4.912  23.540  38.486  1.00120.02           H  
ATOM   1271 HG22 THR A 527      -4.814  21.767  38.187  1.00120.02           H  
ATOM   1272 HG23 THR A 527      -6.163  22.630  37.636  1.00120.02           H  
ATOM   1273  N   GLN A 528      -5.762  22.153  43.408  1.00119.42           N  
ATOM   1274  CA  GLN A 528      -6.196  22.469  44.779  1.00119.42           C  
ATOM   1275  C   GLN A 528      -5.109  23.156  45.643  1.00119.42           C  
ATOM   1276  O   GLN A 528      -5.322  24.194  46.267  1.00119.42           O  
ATOM   1277  CB  GLN A 528      -6.735  21.217  45.526  1.00119.42           C  
ATOM   1278  CG  GLN A 528      -8.095  20.523  45.089  1.00119.42           C  
ATOM   1279  CD  GLN A 528      -9.380  21.291  45.204  1.00119.42           C  
ATOM   1280  OE1 GLN A 528     -10.320  20.776  44.619  1.00119.42           O  
ATOM   1281  NE2 GLN A 528      -9.453  22.463  45.801  1.00119.42           N  
ATOM   1282  H   GLN A 528      -5.621  21.160  43.290  1.00119.42           H  
ATOM   1283  HA  GLN A 528      -7.033  23.167  44.800  1.00119.42           H  
ATOM   1284  HB3 GLN A 528      -6.718  21.565  46.559  1.00119.42           H  
ATOM   1285  HB2 GLN A 528      -5.929  20.484  45.497  1.00119.42           H  
ATOM   1286  HG3 GLN A 528      -8.248  19.581  45.615  1.00119.42           H  
ATOM   1287  HG2 GLN A 528      -8.144  20.303  44.022  1.00119.42           H  
ATOM   1288 HE22 GLN A 528     -10.413  22.766  45.873  1.00119.42           H  
ATOM   1289 HE21 GLN A 528      -8.684  22.994  46.184  1.00119.42           H  
ATOM   1290  N   THR A 529      -3.808  22.740  45.562  1.00119.31           N  
ATOM   1291  CA  THR A 529      -2.687  23.532  46.159  1.00119.31           C  
ATOM   1292  C   THR A 529      -2.508  24.925  45.529  1.00119.31           C  
ATOM   1293  O   THR A 529      -1.998  25.845  46.209  1.00119.31           O  
ATOM   1294  CB  THR A 529      -1.383  22.621  46.001  1.00119.31           C  
ATOM   1295  OG1 THR A 529      -0.996  22.269  44.694  1.00119.31           O  
ATOM   1296  CG2 THR A 529      -1.543  21.230  46.682  1.00119.31           C  
ATOM   1297  H   THR A 529      -3.512  21.927  45.041  1.00119.31           H  
ATOM   1298  HA  THR A 529      -2.961  23.606  47.211  1.00119.31           H  
ATOM   1299  HB  THR A 529      -0.638  23.154  46.591  1.00119.31           H  
ATOM   1300  HG1 THR A 529      -1.694  22.184  44.063  1.00119.31           H  
ATOM   1301 HG21 THR A 529      -1.904  21.272  47.709  1.00119.31           H  
ATOM   1302 HG22 THR A 529      -2.215  20.517  46.204  1.00119.31           H  
ATOM   1303 HG23 THR A 529      -0.558  20.822  46.911  1.00119.31           H  
ATOM   1304  N   MET A 530      -2.843  25.070  44.234  1.00122.60           N  
ATOM   1305  CA  MET A 530      -2.836  26.328  43.449  1.00122.60           C  
ATOM   1306  C   MET A 530      -3.895  27.312  43.923  1.00122.60           C  
ATOM   1307  O   MET A 530      -3.677  28.507  44.030  1.00122.60           O  
ATOM   1308  CB  MET A 530      -3.050  26.109  41.947  1.00122.60           C  
ATOM   1309  CG  MET A 530      -2.022  25.213  41.112  1.00122.60           C  
ATOM   1310  SD  MET A 530      -2.068  25.046  39.307  1.00122.60           S  
ATOM   1311  CE  MET A 530      -1.658  26.682  38.626  1.00122.60           C  
ATOM   1312  H   MET A 530      -3.414  24.325  43.863  1.00122.60           H  
ATOM   1313  HA  MET A 530      -1.897  26.825  43.691  1.00122.60           H  
ATOM   1314  HB3 MET A 530      -3.063  27.120  41.540  1.00122.60           H  
ATOM   1315  HB2 MET A 530      -4.011  25.672  41.679  1.00122.60           H  
ATOM   1316  HG3 MET A 530      -2.118  24.214  41.539  1.00122.60           H  
ATOM   1317  HG2 MET A 530      -0.995  25.510  41.320  1.00122.60           H  
ATOM   1318  HE1 MET A 530      -1.367  26.685  37.576  1.00122.60           H  
ATOM   1319  HE2 MET A 530      -2.401  27.409  38.955  1.00122.60           H  
ATOM   1320  HE3 MET A 530      -0.810  27.019  39.222  1.00122.60           H  
ATOM   1321  N   LYS A 531      -5.109  26.802  44.200  1.00122.90           N  
ATOM   1322  CA  LYS A 531      -6.272  27.523  44.630  1.00122.90           C  
ATOM   1323  C   LYS A 531      -6.069  28.153  45.964  1.00122.90           C  
ATOM   1324  O   LYS A 531      -6.377  29.346  46.210  1.00122.90           O  
ATOM   1325  CB  LYS A 531      -7.476  26.601  44.598  1.00122.90           C  
ATOM   1326  CG  LYS A 531      -8.801  27.021  45.392  1.00122.90           C  
ATOM   1327  CD  LYS A 531      -9.955  26.054  45.053  1.00122.90           C  
ATOM   1328  CE  LYS A 531     -11.206  26.246  45.906  1.00122.90           C  
ATOM   1329  NZ  LYS A 531     -11.757  27.537  45.772  1.00122.90           N1+
ATOM   1330  H   LYS A 531      -5.305  25.811  44.195  1.00122.90           H  
ATOM   1331  HA  LYS A 531      -6.531  28.252  43.862  1.00122.90           H  
ATOM   1332  HB3 LYS A 531      -7.165  25.622  44.962  1.00122.90           H  
ATOM   1333  HB2 LYS A 531      -7.737  26.331  43.575  1.00122.90           H  
ATOM   1334  HG3 LYS A 531      -9.177  28.033  45.244  1.00122.90           H  
ATOM   1335  HG2 LYS A 531      -8.741  26.967  46.479  1.00122.90           H  
ATOM   1336  HD3 LYS A 531      -9.680  25.030  45.303  1.00122.90           H  
ATOM   1337  HD2 LYS A 531     -10.269  26.168  44.015  1.00122.90           H  
ATOM   1338  HE3 LYS A 531     -10.957  26.024  46.944  1.00122.90           H  
ATOM   1339  HE2 LYS A 531     -11.969  25.546  45.566  1.00122.90           H  
ATOM   1340  HZ1 LYS A 531     -12.066  27.397  44.820  1.00122.90           H  
ATOM   1341  HZ2 LYS A 531     -12.506  27.662  46.438  1.00122.90           H  
ATOM   1342  HZ3 LYS A 531     -11.164  28.337  45.937  1.00122.90           H  
ATOM   1343  N   VAL A 532      -5.377  27.463  46.918  1.00124.04           N  
ATOM   1344  CA  VAL A 532      -5.006  27.922  48.256  1.00124.04           C  
ATOM   1345  C   VAL A 532      -3.849  28.891  48.166  1.00124.04           C  
ATOM   1346  O   VAL A 532      -3.609  29.707  49.081  1.00124.04           O  
ATOM   1347  CB  VAL A 532      -4.681  26.725  49.203  1.00124.04           C  
ATOM   1348  CG1 VAL A 532      -4.327  27.101  50.657  1.00124.04           C  
ATOM   1349  CG2 VAL A 532      -5.877  25.808  49.347  1.00124.04           C  
ATOM   1350  H   VAL A 532      -5.122  26.532  46.622  1.00124.04           H  
ATOM   1351  HA  VAL A 532      -5.776  28.532  48.727  1.00124.04           H  
ATOM   1352  HB  VAL A 532      -3.833  26.211  48.750  1.00124.04           H  
ATOM   1353 HG11 VAL A 532      -5.139  27.506  51.262  1.00124.04           H  
ATOM   1354 HG12 VAL A 532      -4.040  26.204  51.204  1.00124.04           H  
ATOM   1355 HG13 VAL A 532      -3.495  27.804  50.692  1.00124.04           H  
ATOM   1356 HG21 VAL A 532      -6.391  25.595  48.410  1.00124.04           H  
ATOM   1357 HG22 VAL A 532      -5.648  24.847  49.808  1.00124.04           H  
ATOM   1358 HG23 VAL A 532      -6.628  26.256  49.998  1.00124.04           H  
ATOM   1359  N   ILE A 533      -3.125  28.936  47.062  1.00124.53           N  
ATOM   1360  CA  ILE A 533      -2.112  30.022  46.823  1.00124.53           C  
ATOM   1361  C   ILE A 533      -2.770  31.220  46.228  1.00124.53           C  
ATOM   1362  O   ILE A 533      -2.453  32.382  46.640  1.00124.53           O  
ATOM   1363  CB  ILE A 533      -0.957  29.454  45.945  1.00124.53           C  
ATOM   1364  CG1 ILE A 533      -0.078  28.422  46.775  1.00124.53           C  
ATOM   1365  CG2 ILE A 533      -0.041  30.478  45.281  1.00124.53           C  
ATOM   1366  CD1 ILE A 533       0.768  27.543  45.856  1.00124.53           C  
ATOM   1367  H   ILE A 533      -3.295  28.244  46.346  1.00124.53           H  
ATOM   1368  HA  ILE A 533      -1.696  30.315  47.787  1.00124.53           H  
ATOM   1369  HB  ILE A 533      -1.357  28.991  45.043  1.00124.53           H  
ATOM   1370 HG13 ILE A 533      -0.768  27.761  47.300  1.00124.53           H  
ATOM   1371 HG12 ILE A 533       0.616  28.856  47.494  1.00124.53           H  
ATOM   1372 HG21 ILE A 533       0.840  30.018  44.833  1.00124.53           H  
ATOM   1373 HG22 ILE A 533      -0.519  30.940  44.417  1.00124.53           H  
ATOM   1374 HG23 ILE A 533       0.284  31.351  45.847  1.00124.53           H  
ATOM   1375 HD11 ILE A 533       1.622  27.974  45.333  1.00124.53           H  
ATOM   1376 HD12 ILE A 533       1.153  26.691  46.418  1.00124.53           H  
ATOM   1377 HD13 ILE A 533       0.179  27.040  45.090  1.00124.53           H  
ATOM   1378  N   LEU A 534      -3.747  30.971  45.305  1.00128.23           N  
ATOM   1379  CA  LEU A 534      -4.271  32.107  44.598  1.00128.23           C  
ATOM   1380  C   LEU A 534      -5.183  32.999  45.497  1.00128.23           C  
ATOM   1381  O   LEU A 534      -5.355  34.165  45.186  1.00128.23           O  
ATOM   1382  CB  LEU A 534      -4.818  31.608  43.249  1.00128.23           C  
ATOM   1383  CG  LEU A 534      -3.811  31.922  42.025  1.00128.23           C  
ATOM   1384  CD1 LEU A 534      -2.538  30.977  42.089  1.00128.23           C  
ATOM   1385  CD2 LEU A 534      -4.578  32.003  40.707  1.00128.23           C  
ATOM   1386  H   LEU A 534      -3.984  30.061  44.937  1.00128.23           H  
ATOM   1387  HA  LEU A 534      -3.530  32.840  44.281  1.00128.23           H  
ATOM   1388  HB3 LEU A 534      -5.701  32.191  42.989  1.00128.23           H  
ATOM   1389  HB2 LEU A 534      -5.183  30.584  43.325  1.00128.23           H  
ATOM   1390  HG  LEU A 534      -3.367  32.908  42.163  1.00128.23           H  
ATOM   1391 HD11 LEU A 534      -2.350  30.806  43.149  1.00128.23           H  
ATOM   1392 HD12 LEU A 534      -2.719  30.047  41.550  1.00128.23           H  
ATOM   1393 HD13 LEU A 534      -1.616  31.282  41.594  1.00128.23           H  
ATOM   1394 HD21 LEU A 534      -3.911  32.177  39.863  1.00128.23           H  
ATOM   1395 HD22 LEU A 534      -5.133  31.120  40.390  1.00128.23           H  
ATOM   1396 HD23 LEU A 534      -5.137  32.939  40.689  1.00128.23           H  
ATOM   1397  N   ASP A 535      -5.716  32.400  46.529  1.00133.39           N  
ATOM   1398  CA  ASP A 535      -6.410  33.083  47.627  1.00133.39           C  
ATOM   1399  C   ASP A 535      -5.492  34.092  48.494  1.00133.39           C  
ATOM   1400  O   ASP A 535      -6.001  34.774  49.318  1.00133.39           O  
ATOM   1401  CB  ASP A 535      -7.068  31.988  48.566  1.00133.39           C  
ATOM   1402  CG  ASP A 535      -8.365  31.372  48.072  1.00133.39           C  
ATOM   1403  OD1 ASP A 535      -8.965  31.810  47.051  1.00133.39           O  
ATOM   1404  OD2 ASP A 535      -8.863  30.557  48.811  1.00133.39           O1-
ATOM   1405  H   ASP A 535      -5.634  31.395  46.484  1.00133.39           H  
ATOM   1406  HA  ASP A 535      -7.215  33.659  47.171  1.00133.39           H  
ATOM   1407  HB3 ASP A 535      -7.286  32.457  49.525  1.00133.39           H  
ATOM   1408  HB2 ASP A 535      -6.428  31.136  48.797  1.00133.39           H  
ATOM   1409  N   THR A 536      -4.099  34.051  48.313  1.00135.56           N  
ATOM   1410  CA  THR A 536      -3.070  34.813  48.993  1.00135.56           C  
ATOM   1411  C   THR A 536      -2.012  35.471  48.066  1.00135.56           C  
ATOM   1412  O   THR A 536      -1.761  36.679  48.255  1.00135.56           O  
ATOM   1413  CB  THR A 536      -2.496  33.889  50.059  1.00135.56           C  
ATOM   1414  OG1 THR A 536      -1.709  32.776  49.601  1.00135.56           O  
ATOM   1415  CG2 THR A 536      -3.521  33.391  51.088  1.00135.56           C  
ATOM   1416  H   THR A 536      -3.772  33.432  47.585  1.00135.56           H  
ATOM   1417  HA  THR A 536      -3.494  35.607  49.608  1.00135.56           H  
ATOM   1418  HB  THR A 536      -1.717  34.427  50.600  1.00135.56           H  
ATOM   1419  HG1 THR A 536      -2.209  32.212  49.031  1.00135.56           H  
ATOM   1420 HG21 THR A 536      -4.271  32.717  50.675  1.00135.56           H  
ATOM   1421 HG22 THR A 536      -3.101  32.784  51.890  1.00135.56           H  
ATOM   1422 HG23 THR A 536      -4.028  34.225  51.573  1.00135.56           H  
ATOM   1423  N   ASN A 537      -1.328  34.697  47.186  1.00142.06           N  
ATOM   1424  CA  ASN A 537      -0.122  35.094  46.472  1.00142.06           C  
ATOM   1425  C   ASN A 537      -0.117  34.626  45.024  1.00142.06           C  
ATOM   1426  O   ASN A 537       0.584  33.715  44.592  1.00142.06           O  
ATOM   1427  CB  ASN A 537       1.120  34.559  47.246  1.00142.06           C  
ATOM   1428  CG  ASN A 537       1.600  35.393  48.506  1.00142.06           C  
ATOM   1429  OD1 ASN A 537       2.355  36.395  48.369  1.00142.06           O  
ATOM   1430  ND2 ASN A 537       1.144  34.960  49.694  1.00142.06           N  
ATOM   1431  H   ASN A 537      -1.632  33.754  46.988  1.00142.06           H  
ATOM   1432  HA  ASN A 537       0.016  36.175  46.489  1.00142.06           H  
ATOM   1433  HB3 ASN A 537       1.939  34.584  46.527  1.00142.06           H  
ATOM   1434  HB2 ASN A 537       0.815  33.536  47.467  1.00142.06           H  
ATOM   1435 HD22 ASN A 537       1.370  35.426  50.561  1.00142.06           H  
ATOM   1436 HD21 ASN A 537       0.469  34.217  49.808  1.00142.06           H  
ATOM   1437  N   LEU A 538      -0.896  35.378  44.240  1.00141.74           N  
ATOM   1438  CA  LEU A 538      -0.855  35.416  42.748  1.00141.74           C  
ATOM   1439  C   LEU A 538       0.437  35.967  42.235  1.00141.74           C  
ATOM   1440  O   LEU A 538       0.878  35.450  41.201  1.00141.74           O  
ATOM   1441  CB  LEU A 538      -2.084  36.176  42.243  1.00  0.00           C  
ATOM   1442  CG  LEU A 538      -2.159  36.534  40.732  1.00  0.00           C  
ATOM   1443  CD1 LEU A 538      -2.536  35.279  39.945  1.00  0.00           C  
ATOM   1444  CD2 LEU A 538      -3.159  37.658  40.405  1.00  0.00           C  
ATOM   1445  H   LEU A 538      -1.516  36.024  44.707  1.00141.74           H  
ATOM   1446  HA  LEU A 538      -1.029  34.405  42.380  1.00141.74           H  
ATOM   1447  HB2 LEU A 538      -3.000  35.708  42.602  1.00  0.00           H  
ATOM   1448  HB3 LEU A 538      -1.971  37.156  42.705  1.00  0.00           H  
ATOM   1449  HG  LEU A 538      -1.136  36.868  40.560  1.00  0.00           H  
ATOM   1450 HD11 LEU A 538      -2.496  35.477  38.874  1.00  0.00           H  
ATOM   1451 HD12 LEU A 538      -1.954  34.391  40.191  1.00  0.00           H  
ATOM   1452 HD13 LEU A 538      -3.538  34.978  40.249  1.00  0.00           H  
ATOM   1453 HD21 LEU A 538      -4.145  37.324  40.729  1.00  0.00           H  
ATOM   1454 HD22 LEU A 538      -2.836  38.617  40.811  1.00  0.00           H  
ATOM   1455 HD23 LEU A 538      -3.394  37.747  39.344  1.00  0.00           H  
ATOM   1456  N   LYS A 539       0.937  37.072  42.786  1.00143.53           N  
ATOM   1457  CA  LYS A 539       2.274  37.691  42.477  1.00143.53           C  
ATOM   1458  C   LYS A 539       3.360  36.684  42.275  1.00143.53           C  
ATOM   1459  O   LYS A 539       4.203  36.901  41.405  1.00143.53           O  
ATOM   1460  CB  LYS A 539       2.569  38.812  43.481  1.00  0.00           C  
ATOM   1461  CG  LYS A 539       2.962  38.354  44.836  1.00  0.00           C  
ATOM   1462  CD  LYS A 539       3.103  39.566  45.735  1.00  0.00           C  
ATOM   1463  CE  LYS A 539       1.832  40.247  46.403  1.00  0.00           C  
ATOM   1464  NZ  LYS A 539       2.207  41.575  46.840  1.00  0.00           N1+
ATOM   1465  H   LYS A 539       0.327  37.511  43.461  1.00143.53           H  
ATOM   1466  HA  LYS A 539       2.180  38.116  41.478  1.00143.53           H  
ATOM   1467  HB2 LYS A 539       3.290  39.410  42.925  1.00  0.00           H  
ATOM   1468  HB3 LYS A 539       1.641  39.377  43.566  1.00  0.00           H  
ATOM   1469  HG2 LYS A 539       2.165  37.699  45.188  1.00  0.00           H  
ATOM   1470  HG3 LYS A 539       3.897  37.795  44.798  1.00  0.00           H  
ATOM   1471  HD2 LYS A 539       3.767  39.224  46.529  1.00  0.00           H  
ATOM   1472  HD3 LYS A 539       3.586  40.374  45.186  1.00  0.00           H  
ATOM   1473  HE2 LYS A 539       1.035  40.432  45.683  1.00  0.00           H  
ATOM   1474  HE3 LYS A 539       1.431  39.671  47.237  1.00  0.00           H  
ATOM   1475  HZ1 LYS A 539       2.790  41.549  47.664  1.00  0.00           H  
ATOM   1476  HZ2 LYS A 539       2.794  42.067  46.182  1.00  0.00           H  
ATOM   1477  HZ3 LYS A 539       1.354  42.113  46.905  1.00  0.00           H  
ATOM   1478  N   CYS A 540       3.314  35.539  42.919  1.00140.75           N  
ATOM   1479  CA  CYS A 540       4.279  34.438  42.754  1.00140.75           C  
ATOM   1480  C   CYS A 540       4.378  33.873  41.377  1.00140.75           C  
ATOM   1481  O   CYS A 540       5.464  33.369  40.970  1.00140.75           O  
ATOM   1482  CB  CYS A 540       3.803  33.325  43.727  1.00140.75           C  
ATOM   1483  SG  CYS A 540       5.057  32.121  44.133  1.00140.75           S  
ATOM   1484  H   CYS A 540       2.717  35.491  43.732  1.00140.75           H  
ATOM   1485  HA  CYS A 540       5.263  34.789  43.064  1.00140.75           H  
ATOM   1486  HB3 CYS A 540       2.933  32.775  43.366  1.00140.75           H  
ATOM   1487  HB2 CYS A 540       3.586  33.867  44.648  1.00140.75           H  
ATOM   1488  HG  CYS A 540       5.989  33.066  44.283  1.00140.75           H  
ATOM   1489  N   THR A 541       3.384  34.041  40.513  1.00132.88           N  
ATOM   1490  CA  THR A 541       3.509  33.632  39.060  1.00132.88           C  
ATOM   1491  C   THR A 541       4.692  34.384  38.359  1.00132.88           C  
ATOM   1492  O   THR A 541       5.491  33.729  37.571  1.00132.88           O  
ATOM   1493  CB  THR A 541       2.167  33.926  38.313  1.00132.88           C  
ATOM   1494  OG1 THR A 541       1.135  33.411  39.127  1.00132.88           O  
ATOM   1495  CG2 THR A 541       2.057  33.391  36.897  1.00132.88           C  
ATOM   1496  H   THR A 541       2.584  34.582  40.807  1.00132.88           H  
ATOM   1497  HA  THR A 541       3.858  32.601  38.994  1.00132.88           H  
ATOM   1498  HB  THR A 541       1.945  34.992  38.278  1.00132.88           H  
ATOM   1499  HG1 THR A 541       1.051  33.994  39.865  1.00132.88           H  
ATOM   1500 HG21 THR A 541       2.919  32.832  36.533  1.00132.88           H  
ATOM   1501 HG22 THR A 541       1.183  32.745  36.807  1.00132.88           H  
ATOM   1502 HG23 THR A 541       1.949  34.098  36.075  1.00132.88           H  
ATOM   1503  N   ASP A 542       4.955  35.667  38.702  1.00133.05           N  
ATOM   1504  CA  ASP A 542       6.063  36.487  38.266  1.00133.05           C  
ATOM   1505  C   ASP A 542       7.168  36.190  39.271  1.00133.05           C  
ATOM   1506  O   ASP A 542       7.296  36.908  40.300  1.00133.05           O  
ATOM   1507  CB  ASP A 542       5.522  37.929  38.190  1.00  0.00           C  
ATOM   1508  CG  ASP A 542       6.473  39.046  38.041  1.00  0.00           C  
ATOM   1509  OD1 ASP A 542       7.307  38.999  37.099  1.00  0.00           O  
ATOM   1510  OD2 ASP A 542       6.305  40.126  38.708  1.00  0.00           O1-
ATOM   1511  H   ASP A 542       4.532  36.007  39.554  1.00133.05           H  
ATOM   1512  HA  ASP A 542       6.406  36.197  37.273  1.00133.05           H  
ATOM   1513  HB2 ASP A 542       4.927  38.045  37.284  1.00  0.00           H  
ATOM   1514  HB3 ASP A 542       5.020  38.300  39.084  1.00  0.00           H  
ATOM   1515  N   ARG A 543       7.942  35.147  39.010  1.00127.53           N  
ATOM   1516  CA  ARG A 543       9.205  34.792  39.645  1.00127.53           C  
ATOM   1517  C   ARG A 543      10.005  33.780  38.808  1.00127.53           C  
ATOM   1518  O   ARG A 543       9.646  32.600  38.619  1.00127.53           O  
ATOM   1519  CB  ARG A 543       9.136  34.260  41.140  1.00127.53           C  
ATOM   1520  CG  ARG A 543      10.509  34.496  41.870  1.00127.53           C  
ATOM   1521  CD  ARG A 543      10.580  35.680  42.805  1.00127.53           C  
ATOM   1522  NE  ARG A 543       9.775  35.413  44.026  1.00127.53           N  
ATOM   1523  CZ  ARG A 543      10.269  34.956  45.158  1.00127.53           C  
ATOM   1524  NH1 ARG A 543      11.545  34.534  45.329  1.00127.53           N  
ATOM   1525  NH2 ARG A 543       9.512  34.869  46.259  1.00127.53           N1+
ATOM   1526  H   ARG A 543       7.735  34.608  38.182  1.00127.53           H  
ATOM   1527  HA  ARG A 543       9.763  35.725  39.728  1.00127.53           H  
ATOM   1528  HB3 ARG A 543       9.013  33.183  41.030  1.00127.53           H  
ATOM   1529  HB2 ARG A 543       8.226  34.622  41.619  1.00127.53           H  
ATOM   1530  HG3 ARG A 543      11.292  34.671  41.132  1.00127.53           H  
ATOM   1531  HG2 ARG A 543      10.974  33.612  42.308  1.00127.53           H  
ATOM   1532  HD3 ARG A 543      10.212  36.580  42.312  1.00127.53           H  
ATOM   1533  HD2 ARG A 543      11.556  35.978  43.190  1.00127.53           H  
ATOM   1534  HE  ARG A 543       8.780  35.436  43.858  1.00127.53           H  
ATOM   1535 HH12 ARG A 543      11.941  34.512  46.258  1.00127.53           H  
ATOM   1536 HH11 ARG A 543      12.185  34.520  44.548  1.00127.53           H  
ATOM   1537 HH22 ARG A 543       9.771  34.323  47.068  1.00127.53           H  
ATOM   1538 HH21 ARG A 543       8.532  35.077  46.136  1.00127.53           H  
ATOM   1539  N   LEU A 544      11.069  34.324  38.173  1.00124.35           N  
ATOM   1540  CA  LEU A 544      11.863  33.614  37.188  1.00124.35           C  
ATOM   1541  C   LEU A 544      12.796  32.588  37.829  1.00124.35           C  
ATOM   1542  O   LEU A 544      13.370  32.933  38.879  1.00124.35           O  
ATOM   1543  CB  LEU A 544      12.799  34.721  36.634  1.00124.35           C  
ATOM   1544  CG  LEU A 544      12.120  35.945  35.923  1.00124.35           C  
ATOM   1545  CD1 LEU A 544      13.168  36.716  35.099  1.00124.35           C  
ATOM   1546  CD2 LEU A 544      10.910  35.555  35.020  1.00124.35           C  
ATOM   1547  H   LEU A 544      11.344  35.258  38.442  1.00124.35           H  
ATOM   1548  HA  LEU A 544      11.270  33.196  36.375  1.00124.35           H  
ATOM   1549  HB3 LEU A 544      13.486  34.196  35.971  1.00124.35           H  
ATOM   1550  HB2 LEU A 544      13.564  35.047  37.339  1.00124.35           H  
ATOM   1551  HG  LEU A 544      11.659  36.636  36.629  1.00124.35           H  
ATOM   1552 HD11 LEU A 544      13.886  37.274  35.700  1.00124.35           H  
ATOM   1553 HD12 LEU A 544      13.705  36.062  34.412  1.00124.35           H  
ATOM   1554 HD13 LEU A 544      12.768  37.455  34.404  1.00124.35           H  
ATOM   1555 HD21 LEU A 544      11.152  34.741  34.336  1.00124.35           H  
ATOM   1556 HD22 LEU A 544      10.142  35.002  35.561  1.00124.35           H  
ATOM   1557 HD23 LEU A 544      10.376  36.444  34.684  1.00124.35           H  
ATOM   1558  N   ASP A 545      12.921  31.384  37.191  1.00128.59           N  
ATOM   1559  CA  ASP A 545      13.909  30.393  37.504  1.00128.59           C  
ATOM   1560  C   ASP A 545      15.253  30.890  36.734  1.00128.59           C  
ATOM   1561  O   ASP A 545      15.300  31.966  36.104  1.00128.59           O  
ATOM   1562  CB  ASP A 545      13.366  28.976  37.008  1.00128.59           C  
ATOM   1563  CG  ASP A 545      13.695  28.574  35.556  1.00128.59           C  
ATOM   1564  OD1 ASP A 545      13.421  29.357  34.626  1.00128.59           O  
ATOM   1565  OD2 ASP A 545      14.106  27.434  35.353  1.00128.59           O1-
ATOM   1566  H   ASP A 545      12.417  31.059  36.379  1.00128.59           H  
ATOM   1567  HA  ASP A 545      14.124  30.455  38.571  1.00128.59           H  
ATOM   1568  HB3 ASP A 545      12.288  28.949  36.847  1.00128.59           H  
ATOM   1569  HB2 ASP A 545      13.487  28.255  37.817  1.00128.59           H  
ATOM   1570  N   GLU A 546      16.346  30.110  36.816  1.00132.60           N  
ATOM   1571  CA  GLU A 546      17.606  30.315  36.075  1.00132.60           C  
ATOM   1572  C   GLU A 546      17.418  30.600  34.606  1.00132.60           C  
ATOM   1573  O   GLU A 546      18.039  31.442  34.022  1.00132.60           O  
ATOM   1574  CB  GLU A 546      18.563  29.154  36.339  1.00132.60           C  
ATOM   1575  CG  GLU A 546      19.761  28.991  35.309  1.00132.60           C  
ATOM   1576  CD  GLU A 546      20.574  27.755  35.585  1.00132.60           C  
ATOM   1577  OE1 GLU A 546      20.172  26.945  36.475  1.00132.60           O  
ATOM   1578  OE2 GLU A 546      21.704  27.651  35.073  1.00132.60           O1-
ATOM   1579  H   GLU A 546      16.332  29.265  37.369  1.00132.60           H  
ATOM   1580  HA  GLU A 546      18.118  31.228  36.377  1.00132.60           H  
ATOM   1581  HB3 GLU A 546      18.029  28.211  36.462  1.00132.60           H  
ATOM   1582  HB2 GLU A 546      18.948  29.399  37.329  1.00132.60           H  
ATOM   1583  HG3 GLU A 546      20.449  29.837  35.299  1.00132.60           H  
ATOM   1584  HG2 GLU A 546      19.369  28.939  34.293  1.00132.60           H  
ATOM   1585  N   ASP A 547      16.467  29.956  33.946  1.00131.83           N  
ATOM   1586  CA  ASP A 547      16.079  30.042  32.520  1.00131.83           C  
ATOM   1587  C   ASP A 547      15.024  31.086  32.170  1.00131.83           C  
ATOM   1588  O   ASP A 547      14.910  31.648  31.058  1.00131.83           O  
ATOM   1589  CB  ASP A 547      15.657  28.605  32.208  1.00131.83           C  
ATOM   1590  CG  ASP A 547      15.384  28.356  30.679  1.00131.83           C  
ATOM   1591  OD1 ASP A 547      16.300  28.505  29.861  1.00131.83           O  
ATOM   1592  OD2 ASP A 547      14.259  27.958  30.376  1.00131.83           O1-
ATOM   1593  H   ASP A 547      15.770  29.604  34.587  1.00131.83           H  
ATOM   1594  HA  ASP A 547      16.973  30.370  31.989  1.00131.83           H  
ATOM   1595  HB3 ASP A 547      14.790  28.205  32.734  1.00131.83           H  
ATOM   1596  HB2 ASP A 547      16.364  27.845  32.542  1.00131.83           H  
ATOM   1597  N   GLY A 548      14.254  31.454  33.205  1.00126.96           N  
ATOM   1598  CA  GLY A 548      13.203  32.511  33.178  1.00126.96           C  
ATOM   1599  C   GLY A 548      11.788  31.910  32.900  1.00126.96           C  
ATOM   1600  O   GLY A 548      11.031  32.570  32.209  1.00126.96           O  
ATOM   1601  H   GLY A 548      14.306  30.696  33.871  1.00126.96           H  
ATOM   1602  HA3 GLY A 548      13.361  33.320  32.465  1.00126.96           H  
ATOM   1603  HA2 GLY A 548      13.043  32.927  34.173  1.00126.96           H  
ATOM   1604  N   ASN A 549      11.484  30.669  33.332  1.00123.22           N  
ATOM   1605  CA  ASN A 549      10.161  30.058  33.283  1.00123.22           C  
ATOM   1606  C   ASN A 549       9.368  30.502  34.455  1.00123.22           C  
ATOM   1607  O   ASN A 549       9.945  30.551  35.538  1.00123.22           O  
ATOM   1608  CB  ASN A 549      10.305  28.581  33.328  1.00123.22           C  
ATOM   1609  CG  ASN A 549      11.199  28.024  32.154  1.00123.22           C  
ATOM   1610  OD1 ASN A 549      10.671  27.826  31.060  1.00123.22           O  
ATOM   1611  ND2 ASN A 549      12.467  27.855  32.436  1.00123.22           N  
ATOM   1612  H   ASN A 549      12.206  30.221  33.878  1.00123.22           H  
ATOM   1613  HA  ASN A 549       9.702  30.434  32.368  1.00123.22           H  
ATOM   1614  HB3 ASN A 549       9.319  28.118  33.281  1.00123.22           H  
ATOM   1615  HB2 ASN A 549      10.777  28.287  34.266  1.00123.22           H  
ATOM   1616 HD22 ASN A 549      13.177  27.605  31.763  1.00123.22           H  
ATOM   1617 HD21 ASN A 549      12.774  28.075  33.373  1.00123.22           H  
ATOM   1618  N   THR A 550       8.185  31.009  34.313  1.00117.57           N  
ATOM   1619  CA  THR A 550       7.204  31.337  35.328  1.00117.57           C  
ATOM   1620  C   THR A 550       6.383  30.053  35.665  1.00117.57           C  
ATOM   1621  O   THR A 550       6.610  29.051  35.110  1.00117.57           O  
ATOM   1622  CB  THR A 550       6.340  32.490  34.732  1.00117.57           C  
ATOM   1623  OG1 THR A 550       5.592  32.074  33.620  1.00117.57           O  
ATOM   1624  CG2 THR A 550       7.104  33.743  34.374  1.00117.57           C  
ATOM   1625  H   THR A 550       7.839  31.128  33.372  1.00117.57           H  
ATOM   1626  HA  THR A 550       7.747  31.620  36.230  1.00117.57           H  
ATOM   1627  HB  THR A 550       5.598  32.821  35.459  1.00117.57           H  
ATOM   1628  HG1 THR A 550       6.145  31.786  32.909  1.00117.57           H  
ATOM   1629 HG21 THR A 550       6.475  34.337  33.712  1.00117.57           H  
ATOM   1630 HG22 THR A 550       7.461  34.256  35.267  1.00117.57           H  
ATOM   1631 HG23 THR A 550       8.001  33.475  33.815  1.00117.57           H  
ATOM   1632  N   ALA A 551       5.489  30.178  36.640  1.00115.43           N  
ATOM   1633  CA  ALA A 551       4.552  29.062  36.967  1.00115.43           C  
ATOM   1634  C   ALA A 551       3.795  28.570  35.696  1.00115.43           C  
ATOM   1635  O   ALA A 551       3.689  27.359  35.364  1.00115.43           O  
ATOM   1636  CB  ALA A 551       3.539  29.539  38.030  1.00115.43           C  
ATOM   1637  H   ALA A 551       5.542  31.031  37.177  1.00115.43           H  
ATOM   1638  HA  ALA A 551       5.238  28.285  37.305  1.00115.43           H  
ATOM   1639  HB1 ALA A 551       3.023  30.450  37.728  1.00115.43           H  
ATOM   1640  HB2 ALA A 551       2.865  28.692  38.160  1.00115.43           H  
ATOM   1641  HB3 ALA A 551       4.044  29.703  38.982  1.00115.43           H  
ATOM   1642  N   LEU A 552       3.397  29.568  34.904  1.00113.17           N  
ATOM   1643  CA  LEU A 552       2.772  29.334  33.593  1.00113.17           C  
ATOM   1644  C   LEU A 552       3.540  28.507  32.547  1.00113.17           C  
ATOM   1645  O   LEU A 552       2.936  27.714  31.844  1.00113.17           O  
ATOM   1646  CB  LEU A 552       2.360  30.659  32.981  1.00113.17           C  
ATOM   1647  CG  LEU A 552       1.442  30.586  31.713  1.00113.17           C  
ATOM   1648  CD1 LEU A 552       0.142  29.908  31.799  1.00113.17           C  
ATOM   1649  CD2 LEU A 552       1.232  32.002  31.339  1.00113.17           C  
ATOM   1650  H   LEU A 552       3.470  30.508  35.268  1.00113.17           H  
ATOM   1651  HA  LEU A 552       1.822  28.846  33.811  1.00113.17           H  
ATOM   1652  HB3 LEU A 552       3.166  31.372  32.808  1.00113.17           H  
ATOM   1653  HB2 LEU A 552       1.643  31.179  33.616  1.00113.17           H  
ATOM   1654  HG  LEU A 552       1.963  30.086  30.897  1.00113.17           H  
ATOM   1655 HD11 LEU A 552      -0.273  30.026  30.798  1.00113.17           H  
ATOM   1656 HD12 LEU A 552       0.343  28.837  31.785  1.00113.17           H  
ATOM   1657 HD13 LEU A 552      -0.505  30.057  32.663  1.00113.17           H  
ATOM   1658 HD21 LEU A 552       0.720  32.666  32.035  1.00113.17           H  
ATOM   1659 HD22 LEU A 552       2.106  32.498  30.916  1.00113.17           H  
ATOM   1660 HD23 LEU A 552       0.562  32.036  30.480  1.00113.17           H  
ATOM   1661  N   HIS A 553       4.841  28.754  32.412  1.00115.73           N  
ATOM   1662  CA  HIS A 553       5.695  28.058  31.510  1.00115.73           C  
ATOM   1663  C   HIS A 553       5.796  26.586  31.946  1.00115.73           C  
ATOM   1664  O   HIS A 553       5.622  25.705  31.076  1.00115.73           O  
ATOM   1665  CB  HIS A 553       7.086  28.658  31.646  1.00115.73           C  
ATOM   1666  CG  HIS A 553       7.535  29.840  30.772  1.00115.73           C  
ATOM   1667  ND1 HIS A 553       7.462  31.150  31.247  1.00115.73           N  
ATOM   1668  CD2 HIS A 553       7.995  29.887  29.499  1.00115.73           C  
ATOM   1669  CE1 HIS A 553       7.873  31.987  30.300  1.00115.73           C  
ATOM   1670  NE2 HIS A 553       8.171  31.271  29.206  1.00115.73           N  
ATOM   1671  H   HIS A 553       5.388  29.287  33.073  1.00115.73           H  
ATOM   1672  HA  HIS A 553       5.322  28.267  30.507  1.00115.73           H  
ATOM   1673  HB3 HIS A 553       7.853  27.911  31.442  1.00115.73           H  
ATOM   1674  HB2 HIS A 553       7.499  29.018  32.589  1.00115.73           H  
ATOM   1675  HD2 HIS A 553       8.232  29.092  28.807  1.00115.73           H  
ATOM   1676  HE1 HIS A 553       7.966  33.063  30.293  1.00115.73           H  
ATOM   1677  HE2 HIS A 553       8.525  31.593  28.316  1.00  0.00           H  
ATOM   1678  N   PHE A 554       5.971  26.237  33.195  1.00114.51           N  
ATOM   1679  CA  PHE A 554       6.113  24.870  33.726  1.00114.51           C  
ATOM   1680  C   PHE A 554       4.759  24.031  33.599  1.00114.51           C  
ATOM   1681  O   PHE A 554       4.770  22.786  33.458  1.00114.51           O  
ATOM   1682  CB  PHE A 554       6.482  24.939  35.254  1.00114.51           C  
ATOM   1683  CG  PHE A 554       7.910  25.337  35.427  1.00114.51           C  
ATOM   1684  CD1 PHE A 554       9.034  24.529  35.008  1.00114.51           C  
ATOM   1685  CD2 PHE A 554       8.234  26.432  36.307  1.00114.51           C  
ATOM   1686  CE1 PHE A 554      10.339  24.893  35.228  1.00114.51           C  
ATOM   1687  CE2 PHE A 554       9.575  26.706  36.666  1.00114.51           C  
ATOM   1688  CZ  PHE A 554      10.622  26.028  36.010  1.00114.51           C  
ATOM   1689  H   PHE A 554       6.084  26.990  33.859  1.00114.51           H  
ATOM   1690  HA  PHE A 554       6.943  24.353  33.244  1.00114.51           H  
ATOM   1691  HB3 PHE A 554       6.615  23.923  35.623  1.00114.51           H  
ATOM   1692  HB2 PHE A 554       5.761  25.376  35.946  1.00114.51           H  
ATOM   1693  HD1 PHE A 554       8.786  23.655  34.424  1.00114.51           H  
ATOM   1694  HD2 PHE A 554       7.451  27.067  36.693  1.00114.51           H  
ATOM   1695  HE1 PHE A 554      11.085  24.220  34.831  1.00114.51           H  
ATOM   1696  HE2 PHE A 554       9.713  27.510  37.375  1.00114.51           H  
ATOM   1697  HZ  PHE A 554      11.611  26.402  36.226  1.00114.51           H  
ATOM   1698  N   ALA A 555       3.582  24.738  33.687  1.00112.81           N  
ATOM   1699  CA  ALA A 555       2.173  24.226  33.549  1.00112.81           C  
ATOM   1700  C   ALA A 555       2.026  23.816  32.084  1.00112.81           C  
ATOM   1701  O   ALA A 555       1.470  22.792  31.726  1.00112.81           O  
ATOM   1702  CB  ALA A 555       1.178  25.400  33.826  1.00112.81           C  
ATOM   1703  H   ALA A 555       3.670  25.712  33.938  1.00112.81           H  
ATOM   1704  HA  ALA A 555       2.068  23.303  34.120  1.00112.81           H  
ATOM   1705  HB1 ALA A 555       1.234  25.602  34.896  1.00112.81           H  
ATOM   1706  HB2 ALA A 555       1.336  26.295  33.225  1.00112.81           H  
ATOM   1707  HB3 ALA A 555       0.162  25.047  33.647  1.00112.81           H  
ATOM   1708  N   ALA A 556       2.469  24.691  31.248  1.00113.12           N  
ATOM   1709  CA  ALA A 556       2.127  24.655  29.799  1.00113.12           C  
ATOM   1710  C   ALA A 556       3.128  23.683  29.142  1.00113.12           C  
ATOM   1711  O   ALA A 556       2.903  23.014  28.128  1.00113.12           O  
ATOM   1712  CB  ALA A 556       2.437  26.009  29.157  1.00113.12           C  
ATOM   1713  H   ALA A 556       3.097  25.359  31.672  1.00113.12           H  
ATOM   1714  HA  ALA A 556       1.101  24.311  29.669  1.00113.12           H  
ATOM   1715  HB1 ALA A 556       3.439  26.430  29.238  1.00113.12           H  
ATOM   1716  HB2 ALA A 556       2.265  25.889  28.087  1.00113.12           H  
ATOM   1717  HB3 ALA A 556       1.633  26.713  29.368  1.00113.12           H  
ATOM   1718  N   ARG A 557       4.354  23.598  29.749  1.00112.30           N  
ATOM   1719  CA  ARG A 557       5.404  22.620  29.475  1.00112.30           C  
ATOM   1720  C   ARG A 557       4.873  21.187  29.653  1.00112.30           C  
ATOM   1721  O   ARG A 557       4.975  20.387  28.721  1.00112.30           O  
ATOM   1722  CB  ARG A 557       6.734  22.873  30.160  1.00112.30           C  
ATOM   1723  CG  ARG A 557       7.889  21.848  30.145  1.00112.30           C  
ATOM   1724  CD  ARG A 557       9.257  22.480  30.376  1.00112.30           C  
ATOM   1725  NE  ARG A 557      10.260  21.475  30.708  1.00112.30           N  
ATOM   1726  CZ  ARG A 557      11.619  21.490  30.573  1.00112.30           C  
ATOM   1727  NH1 ARG A 557      12.241  22.532  30.147  1.00112.30           N  
ATOM   1728  NH2 ARG A 557      12.351  20.428  30.857  1.00112.30           N1+
ATOM   1729  H   ARG A 557       4.665  24.277  30.430  1.00112.30           H  
ATOM   1730  HA  ARG A 557       5.618  22.630  28.407  1.00112.30           H  
ATOM   1731  HB3 ARG A 557       6.493  23.130  31.192  1.00112.30           H  
ATOM   1732  HB2 ARG A 557       7.057  23.821  29.728  1.00112.30           H  
ATOM   1733  HG3 ARG A 557       7.906  21.412  29.146  1.00112.30           H  
ATOM   1734  HG2 ARG A 557       7.543  21.054  30.807  1.00112.30           H  
ATOM   1735  HD3 ARG A 557       9.222  23.207  31.188  1.00112.30           H  
ATOM   1736  HD2 ARG A 557       9.547  22.942  29.432  1.00112.30           H  
ATOM   1737  HE  ARG A 557       9.972  20.513  30.820  1.00112.30           H  
ATOM   1738 HH12 ARG A 557      13.245  22.467  30.235  1.00112.30           H  
ATOM   1739 HH11 ARG A 557      11.867  23.462  30.022  1.00112.30           H  
ATOM   1740 HH22 ARG A 557      13.283  20.297  30.489  1.00112.30           H  
ATOM   1741 HH21 ARG A 557      12.006  19.657  31.411  1.00112.30           H  
ATOM   1742  N   GLU A 558       4.396  20.817  30.826  1.00114.48           N  
ATOM   1743  CA  GLU A 558       4.023  19.484  31.238  1.00114.48           C  
ATOM   1744  C   GLU A 558       2.610  19.092  30.750  1.00114.48           C  
ATOM   1745  O   GLU A 558       2.278  17.904  30.549  1.00114.48           O  
ATOM   1746  CB  GLU A 558       4.079  19.374  32.803  1.00114.48           C  
ATOM   1747  CG  GLU A 558       5.532  19.320  33.293  1.00114.48           C  
ATOM   1748  CD  GLU A 558       6.219  18.033  32.885  1.00114.48           C  
ATOM   1749  OE1 GLU A 558       5.645  16.939  33.107  1.00114.48           O  
ATOM   1750  OE2 GLU A 558       7.328  18.089  32.378  1.00114.48           O1-
ATOM   1751  H   GLU A 558       4.233  21.613  31.426  1.00114.48           H  
ATOM   1752  HA  GLU A 558       4.747  18.740  30.904  1.00114.48           H  
ATOM   1753  HB3 GLU A 558       3.602  18.434  33.083  1.00114.48           H  
ATOM   1754  HB2 GLU A 558       3.573  20.217  33.274  1.00114.48           H  
ATOM   1755  HG3 GLU A 558       5.735  19.415  34.360  1.00114.48           H  
ATOM   1756  HG2 GLU A 558       6.089  20.157  32.873  1.00114.48           H  
ATOM   1757  N   GLY A 559       1.799  20.129  30.333  1.00109.23           N  
ATOM   1758  CA  GLY A 559       0.603  20.063  29.427  1.00109.23           C  
ATOM   1759  C   GLY A 559      -0.713  19.918  30.169  1.00109.23           C  
ATOM   1760  O   GLY A 559      -1.660  19.376  29.655  1.00109.23           O  
ATOM   1761  H   GLY A 559       2.159  21.059  30.493  1.00109.23           H  
ATOM   1762  HA3 GLY A 559       0.646  19.200  28.763  1.00109.23           H  
ATOM   1763  HA2 GLY A 559       0.677  20.901  28.734  1.00109.23           H  
ATOM   1764  N   HIS A 560      -0.714  20.322  31.456  1.00111.81           N  
ATOM   1765  CA  HIS A 560      -1.896  20.377  32.311  1.00111.81           C  
ATOM   1766  C   HIS A 560      -2.796  21.559  31.951  1.00111.81           C  
ATOM   1767  O   HIS A 560      -2.579  22.708  32.439  1.00111.81           O  
ATOM   1768  CB  HIS A 560      -1.344  20.549  33.762  1.00111.81           C  
ATOM   1769  CG  HIS A 560      -0.397  19.566  34.354  1.00111.81           C  
ATOM   1770  ND1 HIS A 560      -0.599  18.256  34.646  1.00111.81           N  
ATOM   1771  CD2 HIS A 560       0.857  19.950  34.750  1.00111.81           C  
ATOM   1772  CE1 HIS A 560       0.522  17.849  35.144  1.00111.81           C  
ATOM   1773  NE2 HIS A 560       1.429  18.801  35.271  1.00111.81           N  
ATOM   1774  H   HIS A 560       0.087  20.864  31.748  1.00111.81           H  
ATOM   1775  HA  HIS A 560      -2.486  19.464  32.240  1.00111.81           H  
ATOM   1776  HB3 HIS A 560      -2.154  20.661  34.484  1.00111.81           H  
ATOM   1777  HB2 HIS A 560      -0.885  21.534  33.853  1.00111.81           H  
ATOM   1778  HD2 HIS A 560       1.215  20.969  34.740  1.00111.81           H  
ATOM   1779  HE1 HIS A 560       0.652  16.836  35.496  1.00111.81           H  
ATOM   1780  HE2 HIS A 560       2.358  18.699  35.656  1.00  0.00           H  
ATOM   1781  N   ALA A 561      -3.816  21.415  31.103  1.00111.25           N  
ATOM   1782  CA  ALA A 561      -4.817  22.459  30.708  1.00111.25           C  
ATOM   1783  C   ALA A 561      -5.431  23.274  31.823  1.00111.25           C  
ATOM   1784  O   ALA A 561      -5.406  24.523  31.868  1.00111.25           O  
ATOM   1785  CB  ALA A 561      -5.842  21.800  29.753  1.00111.25           C  
ATOM   1786  H   ALA A 561      -3.876  20.501  30.677  1.00111.25           H  
ATOM   1787  HA  ALA A 561      -4.316  23.162  30.042  1.00111.25           H  
ATOM   1788  HB1 ALA A 561      -6.552  22.496  29.307  1.00111.25           H  
ATOM   1789  HB2 ALA A 561      -5.257  21.543  28.870  1.00111.25           H  
ATOM   1790  HB3 ALA A 561      -6.321  20.912  30.166  1.00111.25           H  
ATOM   1791  N   LYS A 562      -5.791  22.613  32.901  1.00114.25           N  
ATOM   1792  CA  LYS A 562      -6.527  23.229  34.030  1.00114.25           C  
ATOM   1793  C   LYS A 562      -5.528  24.087  34.886  1.00114.25           C  
ATOM   1794  O   LYS A 562      -5.828  25.146  35.513  1.00114.25           O  
ATOM   1795  CB  LYS A 562      -7.379  22.244  34.775  1.00114.25           C  
ATOM   1796  CG  LYS A 562      -8.514  21.666  33.869  1.00114.25           C  
ATOM   1797  CD  LYS A 562      -9.284  20.509  34.607  1.00114.25           C  
ATOM   1798  CE  LYS A 562     -10.521  20.109  33.802  1.00114.25           C  
ATOM   1799  NZ  LYS A 562     -11.101  18.835  34.271  1.00114.25           N1+
ATOM   1800  H   LYS A 562      -5.791  21.604  32.859  1.00114.25           H  
ATOM   1801  HA  LYS A 562      -7.192  24.044  33.742  1.00114.25           H  
ATOM   1802  HB3 LYS A 562      -7.858  22.636  35.672  1.00114.25           H  
ATOM   1803  HB2 LYS A 562      -6.742  21.511  35.270  1.00114.25           H  
ATOM   1804  HG3 LYS A 562      -8.118  21.453  32.876  1.00114.25           H  
ATOM   1805  HG2 LYS A 562      -9.246  22.441  33.638  1.00114.25           H  
ATOM   1806  HD3 LYS A 562      -9.684  20.754  35.591  1.00114.25           H  
ATOM   1807  HD2 LYS A 562      -8.691  19.597  34.680  1.00114.25           H  
ATOM   1808  HE3 LYS A 562     -10.291  20.060  32.738  1.00114.25           H  
ATOM   1809  HE2 LYS A 562     -11.199  20.950  33.947  1.00114.25           H  
ATOM   1810  HZ1 LYS A 562     -10.431  18.154  33.943  1.00114.25           H  
ATOM   1811  HZ2 LYS A 562     -11.253  18.797  35.269  1.00114.25           H  
ATOM   1812  HZ3 LYS A 562     -11.992  18.685  33.821  1.00114.25           H  
ATOM   1813  N   ALA A 563      -4.258  23.634  34.854  1.00116.41           N  
ATOM   1814  CA  ALA A 563      -3.210  24.376  35.564  1.00116.41           C  
ATOM   1815  C   ALA A 563      -2.670  25.644  34.739  1.00116.41           C  
ATOM   1816  O   ALA A 563      -2.230  26.605  35.352  1.00116.41           O  
ATOM   1817  CB  ALA A 563      -1.996  23.527  35.663  1.00116.41           C  
ATOM   1818  H   ALA A 563      -4.046  22.919  34.173  1.00116.41           H  
ATOM   1819  HA  ALA A 563      -3.491  24.678  36.573  1.00116.41           H  
ATOM   1820  HB1 ALA A 563      -1.214  23.891  36.329  1.00116.41           H  
ATOM   1821  HB2 ALA A 563      -2.119  22.501  36.009  1.00116.41           H  
ATOM   1822  HB3 ALA A 563      -1.439  23.492  34.727  1.00116.41           H  
ATOM   1823  N   VAL A 564      -2.788  25.672  33.403  1.00116.03           N  
ATOM   1824  CA  VAL A 564      -2.725  26.859  32.544  1.00116.03           C  
ATOM   1825  C   VAL A 564      -3.903  27.787  32.801  1.00116.03           C  
ATOM   1826  O   VAL A 564      -3.722  28.988  32.929  1.00116.03           O  
ATOM   1827  CB  VAL A 564      -2.593  26.317  31.088  1.00116.03           C  
ATOM   1828  CG1 VAL A 564      -3.045  27.281  29.933  1.00116.03           C  
ATOM   1829  CG2 VAL A 564      -1.068  26.039  30.911  1.00116.03           C  
ATOM   1830  H   VAL A 564      -3.104  24.785  33.036  1.00116.03           H  
ATOM   1831  HA  VAL A 564      -1.853  27.484  32.736  1.00116.03           H  
ATOM   1832  HB  VAL A 564      -3.170  25.399  30.977  1.00116.03           H  
ATOM   1833 HG11 VAL A 564      -2.436  28.184  29.891  1.00116.03           H  
ATOM   1834 HG12 VAL A 564      -2.856  26.844  28.952  1.00116.03           H  
ATOM   1835 HG13 VAL A 564      -4.095  27.571  29.891  1.00116.03           H  
ATOM   1836 HG21 VAL A 564      -0.815  25.181  31.533  1.00116.03           H  
ATOM   1837 HG22 VAL A 564      -0.901  25.752  29.873  1.00116.03           H  
ATOM   1838 HG23 VAL A 564      -0.530  26.892  31.325  1.00116.03           H  
ATOM   1839  N   ALA A 565      -5.082  27.222  32.899  1.00118.30           N  
ATOM   1840  CA  ALA A 565      -6.323  28.034  32.932  1.00118.30           C  
ATOM   1841  C   ALA A 565      -6.492  28.703  34.284  1.00118.30           C  
ATOM   1842  O   ALA A 565      -7.019  29.823  34.372  1.00118.30           O  
ATOM   1843  CB  ALA A 565      -7.482  27.123  32.499  1.00118.30           C  
ATOM   1844  H   ALA A 565      -5.234  26.223  32.904  1.00118.30           H  
ATOM   1845  HA  ALA A 565      -6.163  28.770  32.145  1.00118.30           H  
ATOM   1846  HB1 ALA A 565      -7.603  26.166  33.007  1.00118.30           H  
ATOM   1847  HB2 ALA A 565      -8.440  27.643  32.492  1.00118.30           H  
ATOM   1848  HB3 ALA A 565      -7.323  26.748  31.488  1.00118.30           H  
ATOM   1849  N   LEU A 566      -6.171  28.051  35.363  1.00118.72           N  
ATOM   1850  CA  LEU A 566      -6.310  28.579  36.723  1.00118.72           C  
ATOM   1851  C   LEU A 566      -5.403  29.858  36.850  1.00118.72           C  
ATOM   1852  O   LEU A 566      -5.872  30.892  37.319  1.00118.72           O  
ATOM   1853  CB  LEU A 566      -5.954  27.521  37.880  1.00118.72           C  
ATOM   1854  CG  LEU A 566      -6.561  28.013  39.206  1.00118.72           C  
ATOM   1855  CD1 LEU A 566      -8.061  27.500  39.289  1.00118.72           C  
ATOM   1856  CD2 LEU A 566      -5.752  27.412  40.339  1.00118.72           C  
ATOM   1857  H   LEU A 566      -5.787  27.124  35.240  1.00118.72           H  
ATOM   1858  HA  LEU A 566      -7.310  29.013  36.756  1.00118.72           H  
ATOM   1859  HB3 LEU A 566      -4.894  27.307  38.021  1.00118.72           H  
ATOM   1860  HB2 LEU A 566      -6.386  26.553  37.626  1.00118.72           H  
ATOM   1861  HG  LEU A 566      -6.472  29.098  39.271  1.00118.72           H  
ATOM   1862 HD11 LEU A 566      -8.071  26.411  39.321  1.00118.72           H  
ATOM   1863 HD12 LEU A 566      -8.517  27.859  40.212  1.00118.72           H  
ATOM   1864 HD13 LEU A 566      -8.668  27.882  38.469  1.00118.72           H  
ATOM   1865 HD21 LEU A 566      -5.940  26.343  40.446  1.00118.72           H  
ATOM   1866 HD22 LEU A 566      -4.706  27.582  40.086  1.00118.72           H  
ATOM   1867 HD23 LEU A 566      -5.975  27.915  41.280  1.00118.72           H  
ATOM   1868  N   LEU A 567      -4.201  29.840  36.258  1.00116.99           N  
ATOM   1869  CA  LEU A 567      -3.259  30.976  36.133  1.00116.99           C  
ATOM   1870  C   LEU A 567      -3.752  32.059  35.134  1.00116.99           C  
ATOM   1871  O   LEU A 567      -3.764  33.260  35.455  1.00116.99           O  
ATOM   1872  CB  LEU A 567      -1.882  30.511  35.690  1.00116.99           C  
ATOM   1873  CG  LEU A 567      -1.130  29.393  36.481  1.00116.99           C  
ATOM   1874  CD1 LEU A 567      -0.170  28.662  35.634  1.00116.99           C  
ATOM   1875  CD2 LEU A 567      -0.425  29.994  37.666  1.00116.99           C  
ATOM   1876  H   LEU A 567      -3.874  28.984  35.832  1.00116.99           H  
ATOM   1877  HA  LEU A 567      -3.109  31.411  37.121  1.00116.99           H  
ATOM   1878  HB3 LEU A 567      -1.220  31.377  35.648  1.00116.99           H  
ATOM   1879  HB2 LEU A 567      -1.906  30.280  34.625  1.00116.99           H  
ATOM   1880  HG  LEU A 567      -1.868  28.625  36.716  1.00116.99           H  
ATOM   1881 HD11 LEU A 567       0.710  29.278  35.450  1.00116.99           H  
ATOM   1882 HD12 LEU A 567       0.241  27.754  36.074  1.00116.99           H  
ATOM   1883 HD13 LEU A 567      -0.540  28.440  34.633  1.00116.99           H  
ATOM   1884 HD21 LEU A 567      -0.120  29.244  38.396  1.00116.99           H  
ATOM   1885 HD22 LEU A 567       0.401  30.667  37.438  1.00116.99           H  
ATOM   1886 HD23 LEU A 567      -1.049  30.664  38.258  1.00116.99           H  
ATOM   1887  N   LEU A 568      -4.277  31.634  34.015  1.00120.22           N  
ATOM   1888  CA  LEU A 568      -4.453  32.670  32.923  1.00120.22           C  
ATOM   1889  C   LEU A 568      -5.824  33.453  33.151  1.00120.22           C  
ATOM   1890  O   LEU A 568      -5.950  34.487  32.496  1.00120.22           O  
ATOM   1891  CB  LEU A 568      -4.454  31.991  31.522  1.00120.22           C  
ATOM   1892  CG  LEU A 568      -4.114  32.792  30.243  1.00120.22           C  
ATOM   1893  CD1 LEU A 568      -2.651  33.095  30.161  1.00120.22           C  
ATOM   1894  CD2 LEU A 568      -4.310  31.791  29.005  1.00120.22           C  
ATOM   1895  H   LEU A 568      -4.217  30.652  33.789  1.00120.22           H  
ATOM   1896  HA  LEU A 568      -3.622  33.363  32.790  1.00120.22           H  
ATOM   1897  HB3 LEU A 568      -5.280  31.292  31.393  1.00120.22           H  
ATOM   1898  HB2 LEU A 568      -3.620  31.299  31.632  1.00120.22           H  
ATOM   1899  HG  LEU A 568      -4.763  33.663  30.147  1.00120.22           H  
ATOM   1900 HD11 LEU A 568      -2.005  32.270  30.461  1.00120.22           H  
ATOM   1901 HD12 LEU A 568      -2.356  33.351  29.144  1.00120.22           H  
ATOM   1902 HD13 LEU A 568      -2.254  33.919  30.754  1.00120.22           H  
ATOM   1903 HD21 LEU A 568      -4.248  32.322  28.055  1.00120.22           H  
ATOM   1904 HD22 LEU A 568      -3.484  31.081  28.954  1.00120.22           H  
ATOM   1905 HD23 LEU A 568      -5.248  31.247  29.119  1.00120.22           H  
ATOM   1906  N   SER A 569      -6.656  33.082  34.151  1.00122.59           N  
ATOM   1907  CA  SER A 569      -7.930  33.799  34.476  1.00122.59           C  
ATOM   1908  C   SER A 569      -7.679  35.053  35.361  1.00122.59           C  
ATOM   1909  O   SER A 569      -8.564  35.731  35.815  1.00122.59           O  
ATOM   1910  CB  SER A 569      -8.753  32.683  35.215  1.00122.59           C  
ATOM   1911  OG  SER A 569     -10.156  32.982  35.430  1.00122.59           O  
ATOM   1912  H   SER A 569      -6.402  32.287  34.720  1.00122.59           H  
ATOM   1913  HA  SER A 569      -8.356  34.123  33.526  1.00122.59           H  
ATOM   1914  HB3 SER A 569      -8.192  32.308  36.070  1.00122.59           H  
ATOM   1915  HB2 SER A 569      -8.689  31.856  34.508  1.00122.59           H  
ATOM   1916  HG  SER A 569     -10.633  32.874  34.621  1.00122.59           H  
ATOM   1917  N   HIS A 570      -6.437  35.311  35.805  1.00123.66           N  
ATOM   1918  CA  HIS A 570      -6.059  36.305  36.806  1.00123.66           C  
ATOM   1919  C   HIS A 570      -4.878  37.223  36.317  1.00123.66           C  
ATOM   1920  O   HIS A 570      -4.249  37.014  35.240  1.00123.66           O  
ATOM   1921  CB  HIS A 570      -5.616  35.661  38.143  1.00123.66           C  
ATOM   1922  CG  HIS A 570      -6.704  34.710  38.863  1.00123.66           C  
ATOM   1923  ND1 HIS A 570      -6.891  33.301  38.774  1.00123.66           N  
ATOM   1924  CD2 HIS A 570      -7.527  35.050  39.928  1.00123.66           C  
ATOM   1925  CE1 HIS A 570      -7.809  32.935  39.635  1.00123.66           C  
ATOM   1926  NE2 HIS A 570      -8.283  33.903  40.337  1.00123.66           N  
ATOM   1927  H   HIS A 570      -5.667  34.741  35.483  1.00123.66           H  
ATOM   1928  HA  HIS A 570      -6.900  36.972  36.992  1.00123.66           H  
ATOM   1929  HB3 HIS A 570      -5.207  36.395  38.838  1.00123.66           H  
ATOM   1930  HB2 HIS A 570      -4.739  35.045  37.949  1.00123.66           H  
ATOM   1931  HD1 HIS A 570      -6.431  32.608  38.202  1.00123.66           H  
ATOM   1932  HD2 HIS A 570      -7.546  36.016  40.411  1.00123.66           H  
ATOM   1933  HE1 HIS A 570      -8.153  31.917  39.746  1.00123.66           H  
ATOM   1934  N   ASN A 571      -4.634  38.387  37.006  1.00131.29           N  
ATOM   1935  CA  ASN A 571      -3.565  39.350  36.728  1.00131.29           C  
ATOM   1936  C   ASN A 571      -2.134  38.858  36.918  1.00131.29           C  
ATOM   1937  O   ASN A 571      -1.423  39.254  37.886  1.00131.29           O  
ATOM   1938  CB  ASN A 571      -3.882  40.615  37.562  1.00131.29           C  
ATOM   1939  CG  ASN A 571      -4.957  41.432  36.966  1.00131.29           C  
ATOM   1940  OD1 ASN A 571      -6.113  41.018  37.034  1.00131.29           O  
ATOM   1941  ND2 ASN A 571      -4.593  42.610  36.327  1.00131.29           N  
ATOM   1942  H   ASN A 571      -5.235  38.575  37.796  1.00131.29           H  
ATOM   1943  HA  ASN A 571      -3.625  39.720  35.704  1.00131.29           H  
ATOM   1944  HB3 ASN A 571      -3.011  41.258  37.692  1.00131.29           H  
ATOM   1945  HB2 ASN A 571      -4.132  40.276  38.567  1.00131.29           H  
ATOM   1946 HD22 ASN A 571      -5.285  43.182  35.864  1.00131.29           H  
ATOM   1947 HD21 ASN A 571      -3.656  42.865  36.048  1.00131.29           H  
ATOM   1948  N   ALA A 572      -1.764  37.833  36.116  1.00126.18           N  
ATOM   1949  CA  ALA A 572      -0.543  37.056  36.223  1.00126.18           C  
ATOM   1950  C   ALA A 572       0.702  37.860  35.792  1.00126.18           C  
ATOM   1951  O   ALA A 572       1.742  37.582  36.335  1.00126.18           O  
ATOM   1952  CB  ALA A 572      -0.735  35.869  35.298  1.00126.18           C  
ATOM   1953  H   ALA A 572      -2.536  37.398  35.630  1.00126.18           H  
ATOM   1954  HA  ALA A 572      -0.414  36.747  37.260  1.00126.18           H  
ATOM   1955  HB1 ALA A 572       0.140  35.613  34.700  1.00126.18           H  
ATOM   1956  HB2 ALA A 572      -1.150  34.932  35.668  1.00126.18           H  
ATOM   1957  HB3 ALA A 572      -1.446  36.095  34.504  1.00126.18           H  
ATOM   1958  N   ASP A 573       0.670  38.737  34.753  1.00123.78           N  
ATOM   1959  CA  ASP A 573       1.785  39.570  34.306  1.00123.78           C  
ATOM   1960  C   ASP A 573       2.852  38.867  33.470  1.00123.78           C  
ATOM   1961  O   ASP A 573       4.027  38.811  33.833  1.00123.78           O  
ATOM   1962  CB  ASP A 573       2.357  40.507  35.436  1.00  0.00           C  
ATOM   1963  CG  ASP A 573       3.245  41.656  34.929  1.00  0.00           C  
ATOM   1964  OD1 ASP A 573       3.549  42.511  35.851  1.00  0.00           O  
ATOM   1965  OD2 ASP A 573       3.394  41.847  33.687  1.00  0.00           O1-
ATOM   1966  H   ASP A 573      -0.214  38.800  34.268  1.00123.78           H  
ATOM   1967  HA  ASP A 573       1.345  40.129  33.481  1.00123.78           H  
ATOM   1968  HB2 ASP A 573       1.555  40.721  36.142  1.00  0.00           H  
ATOM   1969  HB3 ASP A 573       3.071  39.963  36.055  1.00  0.00           H  
ATOM   1970  N   ILE A 574       2.450  38.297  32.342  1.00118.41           N  
ATOM   1971  CA  ILE A 574       3.281  37.431  31.491  1.00118.41           C  
ATOM   1972  C   ILE A 574       4.390  38.127  30.683  1.00118.41           C  
ATOM   1973  O   ILE A 574       4.205  39.271  30.200  1.00118.41           O  
ATOM   1974  CB  ILE A 574       2.264  36.702  30.502  1.00118.41           C  
ATOM   1975  CG1 ILE A 574       0.913  36.174  31.039  1.00118.41           C  
ATOM   1976  CG2 ILE A 574       3.072  35.688  29.657  1.00118.41           C  
ATOM   1977  CD1 ILE A 574       0.071  35.482  30.015  1.00118.41           C  
ATOM   1978  H   ILE A 574       1.556  38.546  31.942  1.00118.41           H  
ATOM   1979  HA  ILE A 574       3.626  36.708  32.230  1.00118.41           H  
ATOM   1980  HB  ILE A 574       2.003  37.550  29.869  1.00118.41           H  
ATOM   1981 HG13 ILE A 574       0.312  37.038  31.320  1.00118.41           H  
ATOM   1982 HG12 ILE A 574       0.912  35.430  31.836  1.00118.41           H  
ATOM   1983 HG21 ILE A 574       2.418  35.244  28.907  1.00118.41           H  
ATOM   1984 HG22 ILE A 574       3.929  36.080  29.109  1.00118.41           H  
ATOM   1985 HG23 ILE A 574       3.318  34.822  30.272  1.00118.41           H  
ATOM   1986 HD11 ILE A 574      -0.994  35.643  30.179  1.00118.41           H  
ATOM   1987 HD12 ILE A 574       0.235  36.047  29.096  1.00118.41           H  
ATOM   1988 HD13 ILE A 574       0.321  34.444  29.799  1.00118.41           H  
ATOM   1989  N   VAL A 575       5.548  37.522  30.682  1.00119.73           N  
ATOM   1990  CA  VAL A 575       6.832  37.923  30.066  1.00119.73           C  
ATOM   1991  C   VAL A 575       7.348  36.652  29.330  1.00119.73           C  
ATOM   1992  O   VAL A 575       6.889  35.559  29.439  1.00119.73           O  
ATOM   1993  CB  VAL A 575       7.735  38.441  31.339  1.00119.73           C  
ATOM   1994  CG1 VAL A 575       8.113  37.338  32.310  1.00119.73           C  
ATOM   1995  CG2 VAL A 575       8.873  39.433  30.947  1.00119.73           C  
ATOM   1996  H   VAL A 575       5.606  36.639  31.170  1.00119.73           H  
ATOM   1997  HA  VAL A 575       6.608  38.716  29.351  1.00119.73           H  
ATOM   1998  HB  VAL A 575       7.133  39.044  32.018  1.00119.73           H  
ATOM   1999 HG11 VAL A 575       7.302  36.934  32.916  1.00119.73           H  
ATOM   2000 HG12 VAL A 575       8.611  36.526  31.781  1.00119.73           H  
ATOM   2001 HG13 VAL A 575       8.968  37.698  32.882  1.00119.73           H  
ATOM   2002 HG21 VAL A 575       8.658  40.430  30.563  1.00119.73           H  
ATOM   2003 HG22 VAL A 575       9.400  39.702  31.862  1.00119.73           H  
ATOM   2004 HG23 VAL A 575       9.662  39.018  30.319  1.00119.73           H  
ATOM   2005  N   LEU A 576       8.369  36.843  28.459  1.00121.78           N  
ATOM   2006  CA  LEU A 576       9.103  35.790  27.718  1.00121.78           C  
ATOM   2007  C   LEU A 576      10.291  35.221  28.498  1.00121.78           C  
ATOM   2008  O   LEU A 576      11.026  35.937  29.160  1.00121.78           O  
ATOM   2009  CB  LEU A 576       9.616  36.418  26.406  1.00121.78           C  
ATOM   2010  CG  LEU A 576       8.626  36.888  25.229  1.00121.78           C  
ATOM   2011  CD1 LEU A 576       9.396  37.453  24.033  1.00121.78           C  
ATOM   2012  CD2 LEU A 576       7.778  35.710  24.694  1.00121.78           C  
ATOM   2013  H   LEU A 576       8.593  37.797  28.216  1.00121.78           H  
ATOM   2014  HA  LEU A 576       8.346  35.027  27.535  1.00121.78           H  
ATOM   2015  HB3 LEU A 576      10.336  35.676  26.058  1.00121.78           H  
ATOM   2016  HB2 LEU A 576      10.191  37.329  26.572  1.00121.78           H  
ATOM   2017  HG  LEU A 576       8.004  37.702  25.602  1.00121.78           H  
ATOM   2018 HD11 LEU A 576       8.712  37.524  23.187  1.00121.78           H  
ATOM   2019 HD12 LEU A 576       9.903  38.391  24.258  1.00121.78           H  
ATOM   2020 HD13 LEU A 576      10.287  36.869  23.801  1.00121.78           H  
ATOM   2021 HD21 LEU A 576       7.044  36.048  23.962  1.00121.78           H  
ATOM   2022 HD22 LEU A 576       8.422  34.876  24.413  1.00121.78           H  
ATOM   2023 HD23 LEU A 576       7.304  35.219  25.544  1.00121.78           H  
ATOM   2024  N   ASN A 577      10.526  33.900  28.231  1.00128.52           N  
ATOM   2025  CA  ASN A 577      11.633  33.106  28.728  1.00128.52           C  
ATOM   2026  C   ASN A 577      12.989  33.699  28.031  1.00128.52           C  
ATOM   2027  O   ASN A 577      12.825  34.206  26.934  1.00128.52           O  
ATOM   2028  CB  ASN A 577      11.532  31.656  28.176  1.00128.52           C  
ATOM   2029  CG  ASN A 577      12.640  30.691  28.474  1.00128.52           C  
ATOM   2030  OD1 ASN A 577      13.569  30.799  27.707  1.00128.52           O  
ATOM   2031  ND2 ASN A 577      12.522  29.738  29.397  1.00128.52           N  
ATOM   2032  H   ASN A 577      10.104  33.666  27.344  1.00128.52           H  
ATOM   2033  HA  ASN A 577      11.654  33.041  29.816  1.00128.52           H  
ATOM   2034  HB3 ASN A 577      11.353  31.720  27.103  1.00128.52           H  
ATOM   2035  HB2 ASN A 577      10.673  31.108  28.562  1.00128.52           H  
ATOM   2036 HD22 ASN A 577      13.310  29.130  29.569  1.00128.52           H  
ATOM   2037 HD21 ASN A 577      11.726  29.818  30.014  1.00128.52           H  
ATOM   2038  N   LYS A 578      14.118  33.651  28.745  1.00131.01           N  
ATOM   2039  CA  LYS A 578      15.472  34.050  28.354  1.00131.01           C  
ATOM   2040  C   LYS A 578      15.949  33.598  26.965  1.00131.01           C  
ATOM   2041  O   LYS A 578      16.596  34.407  26.296  1.00131.01           O  
ATOM   2042  CB  LYS A 578      16.430  33.756  29.568  1.00131.01           C  
ATOM   2043  CG  LYS A 578      17.866  34.358  29.433  1.00131.01           C  
ATOM   2044  CD  LYS A 578      18.655  34.374  30.737  1.00131.01           C  
ATOM   2045  CE  LYS A 578      18.794  32.948  31.448  1.00131.01           C  
ATOM   2046  NZ  LYS A 578      19.771  32.004  30.815  1.00131.01           N1+
ATOM   2047  H   LYS A 578      14.060  33.191  29.643  1.00131.01           H  
ATOM   2048  HA  LYS A 578      15.507  35.139  28.383  1.00131.01           H  
ATOM   2049  HB3 LYS A 578      16.573  32.683  29.696  1.00131.01           H  
ATOM   2050  HB2 LYS A 578      15.991  34.030  30.527  1.00131.01           H  
ATOM   2051  HG3 LYS A 578      17.841  35.342  28.965  1.00131.01           H  
ATOM   2052  HG2 LYS A 578      18.411  33.803  28.670  1.00131.01           H  
ATOM   2053  HD3 LYS A 578      18.226  34.960  31.550  1.00131.01           H  
ATOM   2054  HD2 LYS A 578      19.615  34.885  30.666  1.00131.01           H  
ATOM   2055  HE3 LYS A 578      17.791  32.541  31.579  1.00131.01           H  
ATOM   2056  HE2 LYS A 578      19.242  33.137  32.423  1.00131.01           H  
ATOM   2057  HZ1 LYS A 578      20.307  31.483  31.494  1.00131.01           H  
ATOM   2058  HZ2 LYS A 578      19.331  31.379  30.155  1.00131.01           H  
ATOM   2059  HZ3 LYS A 578      20.412  32.443  30.169  1.00131.01           H  
ATOM   2060  N   GLN A 579      15.609  32.473  26.419  1.00132.15           N  
ATOM   2061  CA  GLN A 579      15.877  31.985  25.016  1.00132.15           C  
ATOM   2062  C   GLN A 579      14.762  32.576  23.996  1.00132.15           C  
ATOM   2063  O   GLN A 579      14.789  32.093  22.834  1.00132.15           O  
ATOM   2064  CB  GLN A 579      15.822  30.393  25.050  1.00132.15           C  
ATOM   2065  CG  GLN A 579      16.521  29.687  26.264  1.00132.15           C  
ATOM   2066  CD  GLN A 579      15.876  28.324  26.409  1.00132.15           C  
ATOM   2067  OE1 GLN A 579      16.067  27.447  25.525  1.00132.15           O  
ATOM   2068  NE2 GLN A 579      15.240  27.977  27.489  1.00132.15           N  
ATOM   2069  H   GLN A 579      15.130  31.843  27.046  1.00132.15           H  
ATOM   2070  HA  GLN A 579      16.854  32.352  24.701  1.00132.15           H  
ATOM   2071  HB3 GLN A 579      16.260  30.087  24.100  1.00132.15           H  
ATOM   2072  HB2 GLN A 579      14.798  30.058  25.218  1.00132.15           H  
ATOM   2073  HG3 GLN A 579      16.268  30.086  27.246  1.00132.15           H  
ATOM   2074  HG2 GLN A 579      17.601  29.668  26.118  1.00132.15           H  
ATOM   2075 HE22 GLN A 579      14.800  27.088  27.679  1.00132.15           H  
ATOM   2076 HE21 GLN A 579      15.186  28.757  28.129  1.00132.15           H  
ATOM   2077  N   GLN A 580      13.939  33.512  24.408  1.00130.34           N  
ATOM   2078  CA  GLN A 580      12.894  34.231  23.650  1.00130.34           C  
ATOM   2079  C   GLN A 580      11.618  33.422  23.439  1.00130.34           C  
ATOM   2080  O   GLN A 580      10.844  33.707  22.547  1.00130.34           O  
ATOM   2081  CB  GLN A 580      13.487  34.792  22.302  1.00130.34           C  
ATOM   2082  CG  GLN A 580      14.734  35.685  22.382  1.00130.34           C  
ATOM   2083  CD  GLN A 580      15.130  36.263  20.982  1.00130.34           C  
ATOM   2084  OE1 GLN A 580      14.514  37.175  20.484  1.00130.34           O  
ATOM   2085  NE2 GLN A 580      16.062  35.658  20.308  1.00130.34           N  
ATOM   2086  H   GLN A 580      14.090  33.908  25.325  1.00130.34           H  
ATOM   2087  HA  GLN A 580      12.535  35.036  24.291  1.00130.34           H  
ATOM   2088  HB3 GLN A 580      12.646  35.427  22.023  1.00130.34           H  
ATOM   2089  HB2 GLN A 580      13.659  33.988  21.586  1.00130.34           H  
ATOM   2090  HG3 GLN A 580      15.601  35.090  22.667  1.00130.34           H  
ATOM   2091  HG2 GLN A 580      14.598  36.589  22.977  1.00130.34           H  
ATOM   2092 HE22 GLN A 580      15.989  35.794  19.310  1.00130.34           H  
ATOM   2093 HE21 GLN A 580      16.518  34.853  20.715  1.00130.34           H  
ATOM   2094  N   ALA A 581      11.336  32.445  24.283  1.00125.65           N  
ATOM   2095  CA  ALA A 581      10.114  31.655  24.159  1.00125.65           C  
ATOM   2096  C   ALA A 581       9.004  32.230  25.020  1.00125.65           C  
ATOM   2097  O   ALA A 581       9.271  32.824  26.073  1.00125.65           O  
ATOM   2098  CB  ALA A 581      10.450  30.195  24.592  1.00125.65           C  
ATOM   2099  H   ALA A 581      12.039  32.129  24.937  1.00125.65           H  
ATOM   2100  HA  ALA A 581       9.772  31.618  23.125  1.00125.65           H  
ATOM   2101  HB1 ALA A 581       9.612  29.500  24.658  1.00125.65           H  
ATOM   2102  HB2 ALA A 581      11.198  29.765  23.926  1.00125.65           H  
ATOM   2103  HB3 ALA A 581      10.977  30.199  25.546  1.00125.65           H  
ATOM   2104  N   SER A 582       7.817  32.067  24.555  1.00119.70           N  
ATOM   2105  CA  SER A 582       6.545  32.252  25.331  1.00119.70           C  
ATOM   2106  C   SER A 582       6.115  30.971  26.042  1.00119.70           C  
ATOM   2107  O   SER A 582       6.613  29.906  25.683  1.00119.70           O  
ATOM   2108  CB  SER A 582       5.456  32.689  24.314  1.00119.70           C  
ATOM   2109  OG  SER A 582       4.315  33.001  24.998  1.00119.70           O  
ATOM   2110  H   SER A 582       7.767  31.495  23.724  1.00119.70           H  
ATOM   2111  HA  SER A 582       6.676  32.940  26.166  1.00119.70           H  
ATOM   2112  HB3 SER A 582       5.180  31.778  23.784  1.00119.70           H  
ATOM   2113  HB2 SER A 582       5.817  33.477  23.653  1.00119.70           H  
ATOM   2114  HG  SER A 582       3.796  33.614  24.500  1.00119.70           H  
ATOM   2115  N   PHE A 583       5.191  31.038  26.982  1.00115.88           N  
ATOM   2116  CA  PHE A 583       4.515  29.831  27.451  1.00115.88           C  
ATOM   2117  C   PHE A 583       3.745  29.010  26.406  1.00115.88           C  
ATOM   2118  O   PHE A 583       3.616  27.823  26.623  1.00115.88           O  
ATOM   2119  CB  PHE A 583       3.554  30.316  28.610  1.00115.88           C  
ATOM   2120  CG  PHE A 583       2.400  31.183  28.102  1.00115.88           C  
ATOM   2121  CD1 PHE A 583       2.610  32.610  27.868  1.00115.88           C  
ATOM   2122  CD2 PHE A 583       1.094  30.601  27.996  1.00115.88           C  
ATOM   2123  CE1 PHE A 583       1.478  33.367  27.529  1.00115.88           C  
ATOM   2124  CE2 PHE A 583      -0.030  31.458  27.746  1.00115.88           C  
ATOM   2125  CZ  PHE A 583       0.192  32.840  27.524  1.00115.88           C  
ATOM   2126  H   PHE A 583       4.922  31.941  27.346  1.00115.88           H  
ATOM   2127  HA  PHE A 583       5.279  29.117  27.757  1.00115.88           H  
ATOM   2128  HB3 PHE A 583       3.937  30.925  29.429  1.00115.88           H  
ATOM   2129  HB2 PHE A 583       3.111  29.456  29.112  1.00115.88           H  
ATOM   2130  HD1 PHE A 583       3.598  33.038  27.956  1.00115.88           H  
ATOM   2131  HD2 PHE A 583       0.946  29.553  28.209  1.00115.88           H  
ATOM   2132  HE1 PHE A 583       1.579  34.425  27.334  1.00115.88           H  
ATOM   2133  HE2 PHE A 583      -1.024  31.101  27.520  1.00115.88           H  
ATOM   2134  HZ  PHE A 583      -0.601  33.569  27.449  1.00115.88           H  
ATOM   2135  N   LEU A 584       3.413  29.619  25.207  1.00113.59           N  
ATOM   2136  CA  LEU A 584       2.671  28.852  24.242  1.00113.59           C  
ATOM   2137  C   LEU A 584       3.719  28.061  23.450  1.00113.59           C  
ATOM   2138  O   LEU A 584       3.347  26.931  23.129  1.00113.59           O  
ATOM   2139  CB  LEU A 584       2.011  29.837  23.255  1.00113.59           C  
ATOM   2140  CG  LEU A 584       0.882  30.706  23.774  1.00113.59           C  
ATOM   2141  CD1 LEU A 584       1.297  32.041  24.353  1.00113.59           C  
ATOM   2142  CD2 LEU A 584      -0.112  31.062  22.716  1.00113.59           C  
ATOM   2143  H   LEU A 584       3.437  30.626  25.129  1.00113.59           H  
ATOM   2144  HA  LEU A 584       1.934  28.171  24.668  1.00113.59           H  
ATOM   2145  HB3 LEU A 584       1.603  29.279  22.412  1.00113.59           H  
ATOM   2146  HB2 LEU A 584       2.820  30.461  22.874  1.00113.59           H  
ATOM   2147  HG  LEU A 584       0.250  30.216  24.514  1.00113.59           H  
ATOM   2148 HD11 LEU A 584       1.864  31.806  25.253  1.00113.59           H  
ATOM   2149 HD12 LEU A 584       1.876  32.634  23.645  1.00113.59           H  
ATOM   2150 HD13 LEU A 584       0.480  32.660  24.724  1.00113.59           H  
ATOM   2151 HD21 LEU A 584       0.274  31.662  21.892  1.00113.59           H  
ATOM   2152 HD22 LEU A 584      -0.529  30.135  22.324  1.00113.59           H  
ATOM   2153 HD23 LEU A 584      -0.913  31.744  23.002  1.00113.59           H  
ATOM   2154  N   HIS A 585       4.962  28.469  23.256  1.00115.98           N  
ATOM   2155  CA  HIS A 585       6.024  27.604  22.581  1.00115.98           C  
ATOM   2156  C   HIS A 585       6.331  26.278  23.305  1.00115.98           C  
ATOM   2157  O   HIS A 585       6.401  25.256  22.639  1.00115.98           O  
ATOM   2158  CB  HIS A 585       7.395  28.261  22.394  1.00115.98           C  
ATOM   2159  CG  HIS A 585       7.389  29.445  21.456  1.00115.98           C  
ATOM   2160  ND1 HIS A 585       7.354  30.739  21.952  1.00115.98           N  
ATOM   2161  CD2 HIS A 585       7.224  29.371  20.130  1.00115.98           C  
ATOM   2162  CE1 HIS A 585       7.123  31.438  20.795  1.00115.98           C  
ATOM   2163  NE2 HIS A 585       7.188  30.681  19.672  1.00115.98           N  
ATOM   2164  H   HIS A 585       5.335  29.299  23.694  1.00115.98           H  
ATOM   2165  HA  HIS A 585       5.587  27.401  21.604  1.00115.98           H  
ATOM   2166  HB3 HIS A 585       8.101  27.554  21.959  1.00115.98           H  
ATOM   2167  HB2 HIS A 585       7.842  28.572  23.338  1.00115.98           H  
ATOM   2168  HD2 HIS A 585       7.004  28.506  19.522  1.00115.98           H  
ATOM   2169  HE1 HIS A 585       7.044  32.513  20.858  1.00115.98           H  
ATOM   2170  HE2 HIS A 585       7.190  30.972  18.705  1.00  0.00           H  
ATOM   2171  N   LEU A 586       6.379  26.304  24.612  1.00113.25           N  
ATOM   2172  CA  LEU A 586       6.847  25.140  25.346  1.00113.25           C  
ATOM   2173  C   LEU A 586       5.683  24.066  25.412  1.00113.25           C  
ATOM   2174  O   LEU A 586       5.927  22.859  25.582  1.00113.25           O  
ATOM   2175  CB  LEU A 586       7.103  25.685  26.771  1.00113.25           C  
ATOM   2176  CG  LEU A 586       8.509  26.109  27.141  1.00113.25           C  
ATOM   2177  CD1 LEU A 586       8.923  27.404  26.450  1.00113.25           C  
ATOM   2178  CD2 LEU A 586       8.542  26.383  28.651  1.00113.25           C  
ATOM   2179  H   LEU A 586       6.234  27.164  25.121  1.00113.25           H  
ATOM   2180  HA  LEU A 586       7.723  24.607  24.976  1.00113.25           H  
ATOM   2181  HB3 LEU A 586       6.872  24.876  27.465  1.00113.25           H  
ATOM   2182  HB2 LEU A 586       6.435  26.536  26.903  1.00113.25           H  
ATOM   2183  HG  LEU A 586       9.281  25.361  26.958  1.00113.25           H  
ATOM   2184 HD11 LEU A 586       9.894  27.804  26.742  1.00113.25           H  
ATOM   2185 HD12 LEU A 586       8.922  27.179  25.384  1.00113.25           H  
ATOM   2186 HD13 LEU A 586       8.131  28.148  26.537  1.00113.25           H  
ATOM   2187 HD21 LEU A 586       7.844  27.178  28.913  1.00113.25           H  
ATOM   2188 HD22 LEU A 586       8.219  25.531  29.249  1.00113.25           H  
ATOM   2189 HD23 LEU A 586       9.562  26.600  28.969  1.00113.25           H  
ATOM   2190  N   ALA A 587       4.496  24.498  25.018  1.00112.21           N  
ATOM   2191  CA  ALA A 587       3.339  23.597  24.840  1.00112.21           C  
ATOM   2192  C   ALA A 587       3.399  23.085  23.387  1.00112.21           C  
ATOM   2193  O   ALA A 587       3.333  21.915  23.114  1.00112.21           O  
ATOM   2194  CB  ALA A 587       2.001  24.329  25.081  1.00112.21           C  
ATOM   2195  H   ALA A 587       4.258  25.460  24.825  1.00112.21           H  
ATOM   2196  HA  ALA A 587       3.525  22.786  25.543  1.00112.21           H  
ATOM   2197  HB1 ALA A 587       1.928  24.600  26.135  1.00112.21           H  
ATOM   2198  HB2 ALA A 587       1.756  25.172  24.435  1.00112.21           H  
ATOM   2199  HB3 ALA A 587       1.172  23.629  24.980  1.00112.21           H  
ATOM   2200  N   LEU A 588       3.408  24.065  22.506  1.00111.28           N  
ATOM   2201  CA  LEU A 588       3.329  23.857  21.052  1.00111.28           C  
ATOM   2202  C   LEU A 588       4.588  23.102  20.467  1.00111.28           C  
ATOM   2203  O   LEU A 588       4.351  22.217  19.613  1.00111.28           O  
ATOM   2204  CB  LEU A 588       3.274  25.165  20.344  1.00111.28           C  
ATOM   2205  CG  LEU A 588       2.063  26.091  20.387  1.00111.28           C  
ATOM   2206  CD1 LEU A 588       2.404  27.514  19.838  1.00111.28           C  
ATOM   2207  CD2 LEU A 588       0.848  25.484  19.602  1.00111.28           C  
ATOM   2208  H   LEU A 588       3.318  25.043  22.742  1.00111.28           H  
ATOM   2209  HA  LEU A 588       2.570  23.130  20.761  1.00111.28           H  
ATOM   2210  HB3 LEU A 588       3.474  24.995  19.287  1.00111.28           H  
ATOM   2211  HB2 LEU A 588       4.121  25.707  20.765  1.00111.28           H  
ATOM   2212  HG  LEU A 588       1.703  26.158  21.414  1.00111.28           H  
ATOM   2213 HD11 LEU A 588       3.120  27.916  20.555  1.00111.28           H  
ATOM   2214 HD12 LEU A 588       2.949  27.408  18.900  1.00111.28           H  
ATOM   2215 HD13 LEU A 588       1.539  28.177  19.834  1.00111.28           H  
ATOM   2216 HD21 LEU A 588      -0.105  26.014  19.612  1.00111.28           H  
ATOM   2217 HD22 LEU A 588       1.035  25.421  18.530  1.00111.28           H  
ATOM   2218 HD23 LEU A 588       0.705  24.495  20.038  1.00111.28           H  
ATOM   2219  N   HIS A 589       5.803  23.357  20.943  1.00114.15           N  
ATOM   2220  CA  HIS A 589       7.012  22.634  20.516  1.00114.15           C  
ATOM   2221  C   HIS A 589       7.078  21.178  21.082  1.00114.15           C  
ATOM   2222  O   HIS A 589       7.761  20.306  20.535  1.00114.15           O  
ATOM   2223  CB  HIS A 589       8.417  23.330  20.924  1.00114.15           C  
ATOM   2224  CG  HIS A 589       8.722  24.610  20.312  1.00114.15           C  
ATOM   2225  ND1 HIS A 589      10.008  25.194  20.564  1.00114.15           N  
ATOM   2226  CD2 HIS A 589       8.043  25.498  19.466  1.00114.15           C  
ATOM   2227  CE1 HIS A 589      10.075  26.298  19.855  1.00114.15           C  
ATOM   2228  NE2 HIS A 589       8.923  26.533  19.175  1.00114.15           N  
ATOM   2229  H   HIS A 589       5.791  24.089  21.639  1.00114.15           H  
ATOM   2230  HA  HIS A 589       6.904  22.510  19.439  1.00114.15           H  
ATOM   2231  HB3 HIS A 589       9.233  22.612  20.836  1.00114.15           H  
ATOM   2232  HB2 HIS A 589       8.231  23.488  21.986  1.00114.15           H  
ATOM   2233  HD2 HIS A 589       7.033  25.554  19.087  1.00114.15           H  
ATOM   2234  HE1 HIS A 589      11.005  26.816  19.672  1.00114.15           H  
ATOM   2235  HE2 HIS A 589       8.796  27.209  18.436  1.00  0.00           H  
ATOM   2236  N   ASN A 590       6.428  20.854  22.189  1.00111.06           N  
ATOM   2237  CA  ASN A 590       6.503  19.513  22.878  1.00111.06           C  
ATOM   2238  C   ASN A 590       5.262  18.635  22.566  1.00111.06           C  
ATOM   2239  O   ASN A 590       5.317  17.433  22.773  1.00111.06           O  
ATOM   2240  CB  ASN A 590       6.510  19.745  24.383  1.00111.06           C  
ATOM   2241  CG  ASN A 590       7.909  20.143  24.917  1.00111.06           C  
ATOM   2242  OD1 ASN A 590       8.793  19.293  24.967  1.00111.06           O  
ATOM   2243  ND2 ASN A 590       8.139  21.433  25.256  1.00111.06           N  
ATOM   2244  H   ASN A 590       5.841  21.550  22.626  1.00111.06           H  
ATOM   2245  HA  ASN A 590       7.395  18.936  22.633  1.00111.06           H  
ATOM   2246  HB3 ASN A 590       6.210  18.810  24.858  1.00111.06           H  
ATOM   2247  HB2 ASN A 590       5.726  20.463  24.625  1.00111.06           H  
ATOM   2248 HD22 ASN A 590       9.039  21.681  25.642  1.00111.06           H  
ATOM   2249 HD21 ASN A 590       7.344  22.055  25.234  1.00111.06           H  
ATOM   2250  N   LYS A 591       4.256  19.142  21.838  1.00109.31           N  
ATOM   2251  CA  LYS A 591       3.104  18.546  21.262  1.00109.31           C  
ATOM   2252  C   LYS A 591       1.874  18.420  22.225  1.00109.31           C  
ATOM   2253  O   LYS A 591       1.201  17.395  22.279  1.00109.31           O  
ATOM   2254  CB  LYS A 591       3.334  17.263  20.476  1.00109.31           C  
ATOM   2255  CG  LYS A 591       4.303  17.537  19.296  1.00109.31           C  
ATOM   2256  CD  LYS A 591       4.492  16.338  18.428  1.00109.31           C  
ATOM   2257  CE  LYS A 591       5.355  16.614  17.190  1.00109.31           C  
ATOM   2258  NZ  LYS A 591       5.635  15.535  16.244  1.00109.31           N1+
ATOM   2259  H   LYS A 591       4.438  20.099  21.572  1.00109.31           H  
ATOM   2260  HA  LYS A 591       2.715  19.267  20.542  1.00109.31           H  
ATOM   2261  HB3 LYS A 591       2.427  16.948  19.960  1.00109.31           H  
ATOM   2262  HB2 LYS A 591       3.679  16.413  21.064  1.00109.31           H  
ATOM   2263  HG3 LYS A 591       5.219  17.932  19.735  1.00109.31           H  
ATOM   2264  HG2 LYS A 591       3.841  18.350  18.737  1.00109.31           H  
ATOM   2265  HD3 LYS A 591       3.486  16.168  18.046  1.00109.31           H  
ATOM   2266  HD2 LYS A 591       4.975  15.470  18.877  1.00109.31           H  
ATOM   2267  HE3 LYS A 591       6.320  16.988  17.535  1.00109.31           H  
ATOM   2268  HE2 LYS A 591       5.000  17.393  16.515  1.00109.31           H  
ATOM   2269  HZ1 LYS A 591       6.196  14.844  16.722  1.00109.31           H  
ATOM   2270  HZ2 LYS A 591       4.879  14.973  15.880  1.00109.31           H  
ATOM   2271  HZ3 LYS A 591       6.160  15.867  15.448  1.00109.31           H  
ATOM   2272  N   ARG A 592       1.760  19.423  23.095  1.00110.71           N  
ATOM   2273  CA  ARG A 592       0.793  19.625  24.252  1.00110.71           C  
ATOM   2274  C   ARG A 592      -0.392  20.484  23.820  1.00110.71           C  
ATOM   2275  O   ARG A 592      -0.315  21.694  23.674  1.00110.71           O  
ATOM   2276  CB  ARG A 592       1.476  20.411  25.446  1.00110.71           C  
ATOM   2277  CG  ARG A 592       2.883  19.906  26.009  1.00110.71           C  
ATOM   2278  CD  ARG A 592       2.988  18.475  26.332  1.00110.71           C  
ATOM   2279  NE  ARG A 592       4.318  18.318  26.955  1.00110.71           N  
ATOM   2280  CZ  ARG A 592       5.256  17.471  26.589  1.00110.71           C  
ATOM   2281  NH1 ARG A 592       6.392  17.566  27.165  1.00110.71           N  
ATOM   2282  NH2 ARG A 592       5.111  16.575  25.636  1.00110.71           N1+
ATOM   2283  H   ARG A 592       2.330  20.210  22.820  1.00110.71           H  
ATOM   2284  HA  ARG A 592       0.541  18.644  24.654  1.00110.71           H  
ATOM   2285  HB3 ARG A 592       0.738  20.411  26.247  1.00110.71           H  
ATOM   2286  HB2 ARG A 592       1.534  21.464  25.170  1.00110.71           H  
ATOM   2287  HG3 ARG A 592       3.087  20.530  26.879  1.00110.71           H  
ATOM   2288  HG2 ARG A 592       3.696  20.066  25.301  1.00110.71           H  
ATOM   2289  HD3 ARG A 592       2.853  17.972  25.374  1.00110.71           H  
ATOM   2290  HD2 ARG A 592       2.223  18.059  26.988  1.00110.71           H  
ATOM   2291  HE  ARG A 592       4.562  19.030  27.628  1.00110.71           H  
ATOM   2292 HH12 ARG A 592       7.136  16.992  26.794  1.00110.71           H  
ATOM   2293 HH11 ARG A 592       6.693  18.347  27.730  1.00110.71           H  
ATOM   2294 HH22 ARG A 592       5.913  15.961  25.602  1.00110.71           H  
ATOM   2295 HH21 ARG A 592       4.242  16.164  25.327  1.00110.71           H  
ATOM   2296  N   LYS A 593      -1.393  19.720  23.417  1.00112.61           N  
ATOM   2297  CA  LYS A 593      -2.537  20.106  22.496  1.00112.61           C  
ATOM   2298  C   LYS A 593      -3.663  20.628  23.320  1.00112.61           C  
ATOM   2299  O   LYS A 593      -4.404  21.467  22.823  1.00112.61           O  
ATOM   2300  CB  LYS A 593      -2.789  18.816  21.640  1.00112.61           C  
ATOM   2301  CG  LYS A 593      -3.904  19.011  20.641  1.00112.61           C  
ATOM   2302  CD  LYS A 593      -4.217  17.794  19.761  1.00112.61           C  
ATOM   2303  CE  LYS A 593      -5.612  17.922  19.124  1.00112.61           C  
ATOM   2304  NZ  LYS A 593      -6.007  16.740  18.361  1.00112.61           N1+
ATOM   2305  H   LYS A 593      -1.405  18.759  23.727  1.00112.61           H  
ATOM   2306  HA  LYS A 593      -2.343  20.889  21.764  1.00112.61           H  
ATOM   2307  HB3 LYS A 593      -3.108  17.949  22.218  1.00112.61           H  
ATOM   2308  HB2 LYS A 593      -1.878  18.451  21.165  1.00112.61           H  
ATOM   2309  HG3 LYS A 593      -3.692  19.897  20.043  1.00112.61           H  
ATOM   2310  HG2 LYS A 593      -4.780  19.153  21.274  1.00112.61           H  
ATOM   2311  HD3 LYS A 593      -4.152  16.920  20.410  1.00112.61           H  
ATOM   2312  HD2 LYS A 593      -3.468  17.712  18.974  1.00112.61           H  
ATOM   2313  HE3 LYS A 593      -5.673  18.790  18.467  1.00112.61           H  
ATOM   2314  HE2 LYS A 593      -6.378  18.053  19.889  1.00112.61           H  
ATOM   2315  HZ1 LYS A 593      -6.048  15.940  18.976  1.00112.61           H  
ATOM   2316  HZ2 LYS A 593      -6.925  16.966  18.004  1.00112.61           H  
ATOM   2317  HZ3 LYS A 593      -5.436  16.551  17.550  1.00112.61           H  
ATOM   2318  N   GLU A 594      -3.828  20.096  24.578  1.00115.73           N  
ATOM   2319  CA  GLU A 594      -4.932  20.461  25.389  1.00115.73           C  
ATOM   2320  C   GLU A 594      -4.792  21.873  26.027  1.00115.73           C  
ATOM   2321  O   GLU A 594      -5.799  22.532  26.305  1.00115.73           O  
ATOM   2322  CB  GLU A 594      -4.938  19.382  26.539  1.00115.73           C  
ATOM   2323  CG  GLU A 594      -6.382  19.100  26.999  1.00115.73           C  
ATOM   2324  CD  GLU A 594      -7.241  18.300  25.988  1.00115.73           C  
ATOM   2325  OE1 GLU A 594      -8.435  18.659  25.804  1.00115.73           O  
ATOM   2326  OE2 GLU A 594      -6.677  17.578  25.166  1.00115.73           O1-
ATOM   2327  H   GLU A 594      -3.218  19.315  24.773  1.00115.73           H  
ATOM   2328  HA  GLU A 594      -5.809  20.403  24.745  1.00115.73           H  
ATOM   2329  HB3 GLU A 594      -4.286  19.668  27.364  1.00115.73           H  
ATOM   2330  HB2 GLU A 594      -4.470  18.465  26.180  1.00115.73           H  
ATOM   2331  HG3 GLU A 594      -6.941  20.033  27.076  1.00115.73           H  
ATOM   2332  HG2 GLU A 594      -6.409  18.653  27.993  1.00115.73           H  
ATOM   2333  N   VAL A 595      -3.601  22.304  26.366  1.00111.70           N  
ATOM   2334  CA  VAL A 595      -3.237  23.600  26.911  1.00111.70           C  
ATOM   2335  C   VAL A 595      -3.430  24.741  25.934  1.00111.70           C  
ATOM   2336  O   VAL A 595      -3.961  25.819  26.368  1.00111.70           O  
ATOM   2337  CB  VAL A 595      -1.721  23.634  27.427  1.00111.70           C  
ATOM   2338  CG1 VAL A 595      -1.649  23.013  28.837  1.00111.70           C  
ATOM   2339  CG2 VAL A 595      -0.733  22.876  26.605  1.00111.70           C  
ATOM   2340  H   VAL A 595      -2.810  21.749  26.072  1.00111.70           H  
ATOM   2341  HA  VAL A 595      -3.890  23.716  27.777  1.00111.70           H  
ATOM   2342  HB  VAL A 595      -1.374  24.667  27.471  1.00111.70           H  
ATOM   2343 HG11 VAL A 595      -0.644  22.923  29.249  1.00111.70           H  
ATOM   2344 HG12 VAL A 595      -2.053  23.678  29.600  1.00111.70           H  
ATOM   2345 HG13 VAL A 595      -2.090  22.017  28.878  1.00111.70           H  
ATOM   2346 HG21 VAL A 595       0.199  22.787  27.163  1.00111.70           H  
ATOM   2347 HG22 VAL A 595      -1.031  21.832  26.510  1.00111.70           H  
ATOM   2348 HG23 VAL A 595      -0.623  23.404  25.657  1.00111.70           H  
ATOM   2349  N   VAL A 596      -3.082  24.540  24.680  1.00112.89           N  
ATOM   2350  CA  VAL A 596      -3.320  25.517  23.625  1.00112.89           C  
ATOM   2351  C   VAL A 596      -4.683  25.626  23.075  1.00112.89           C  
ATOM   2352  O   VAL A 596      -5.168  26.774  22.907  1.00112.89           O  
ATOM   2353  CB  VAL A 596      -2.300  25.294  22.461  1.00112.89           C  
ATOM   2354  CG1 VAL A 596      -0.890  25.703  22.952  1.00112.89           C  
ATOM   2355  CG2 VAL A 596      -2.313  23.917  21.819  1.00112.89           C  
ATOM   2356  H   VAL A 596      -2.881  23.584  24.424  1.00112.89           H  
ATOM   2357  HA  VAL A 596      -3.034  26.466  24.078  1.00112.89           H  
ATOM   2358  HB  VAL A 596      -2.615  25.994  21.688  1.00112.89           H  
ATOM   2359 HG11 VAL A 596      -0.064  25.235  22.415  1.00112.89           H  
ATOM   2360 HG12 VAL A 596      -0.838  26.786  22.844  1.00112.89           H  
ATOM   2361 HG13 VAL A 596      -0.597  25.530  23.987  1.00112.89           H  
ATOM   2362 HG21 VAL A 596      -1.746  23.885  20.889  1.00112.89           H  
ATOM   2363 HG22 VAL A 596      -1.814  23.201  22.472  1.00112.89           H  
ATOM   2364 HG23 VAL A 596      -3.249  23.467  21.486  1.00112.89           H  
ATOM   2365  N   LEU A 597      -5.392  24.477  22.932  1.00112.35           N  
ATOM   2366  CA  LEU A 597      -6.790  24.395  22.765  1.00112.35           C  
ATOM   2367  C   LEU A 597      -7.477  25.147  23.901  1.00112.35           C  
ATOM   2368  O   LEU A 597      -8.501  25.735  23.637  1.00112.35           O  
ATOM   2369  CB  LEU A 597      -7.294  23.009  22.613  1.00112.35           C  
ATOM   2370  CG  LEU A 597      -7.166  22.509  21.174  1.00112.35           C  
ATOM   2371  CD1 LEU A 597      -7.475  21.045  21.091  1.00112.35           C  
ATOM   2372  CD2 LEU A 597      -8.053  23.286  20.176  1.00112.35           C  
ATOM   2373  H   LEU A 597      -4.982  23.556  22.988  1.00112.35           H  
ATOM   2374  HA  LEU A 597      -6.997  24.944  21.847  1.00112.35           H  
ATOM   2375  HB3 LEU A 597      -8.346  22.935  22.890  1.00112.35           H  
ATOM   2376  HB2 LEU A 597      -6.794  22.343  23.316  1.00112.35           H  
ATOM   2377  HG  LEU A 597      -6.132  22.549  20.831  1.00112.35           H  
ATOM   2378 HD11 LEU A 597      -7.399  20.711  20.056  1.00112.35           H  
ATOM   2379 HD12 LEU A 597      -6.846  20.474  21.774  1.00112.35           H  
ATOM   2380 HD13 LEU A 597      -8.522  20.925  21.370  1.00112.35           H  
ATOM   2381 HD21 LEU A 597      -7.713  24.302  19.979  1.00112.35           H  
ATOM   2382 HD22 LEU A 597      -7.975  22.834  19.187  1.00112.35           H  
ATOM   2383 HD23 LEU A 597      -9.118  23.358  20.397  1.00112.35           H  
ATOM   2384  N   THR A 598      -6.953  25.228  25.149  1.00114.66           N  
ATOM   2385  CA  THR A 598      -7.577  25.960  26.276  1.00114.66           C  
ATOM   2386  C   THR A 598      -7.271  27.452  26.200  1.00114.66           C  
ATOM   2387  O   THR A 598      -8.078  28.290  26.699  1.00114.66           O  
ATOM   2388  CB  THR A 598      -7.184  25.203  27.542  1.00114.66           C  
ATOM   2389  OG1 THR A 598      -7.795  23.925  27.515  1.00114.66           O  
ATOM   2390  CG2 THR A 598      -7.438  25.896  28.841  1.00114.66           C  
ATOM   2391  H   THR A 598      -5.999  24.939  25.309  1.00114.66           H  
ATOM   2392  HA  THR A 598      -8.629  25.715  26.136  1.00114.66           H  
ATOM   2393  HB  THR A 598      -6.099  25.096  27.533  1.00114.66           H  
ATOM   2394  HG1 THR A 598      -7.258  23.415  26.929  1.00114.66           H  
ATOM   2395 HG21 THR A 598      -7.370  25.202  29.678  1.00114.66           H  
ATOM   2396 HG22 THR A 598      -6.755  26.716  29.063  1.00114.66           H  
ATOM   2397 HG23 THR A 598      -8.435  26.336  28.827  1.00114.66           H  
ATOM   2398  N   ILE A 599      -6.241  27.848  25.399  1.00111.56           N  
ATOM   2399  CA  ILE A 599      -5.991  29.237  25.023  1.00111.56           C  
ATOM   2400  C   ILE A 599      -6.847  29.668  23.803  1.00111.56           C  
ATOM   2401  O   ILE A 599      -7.224  30.832  23.676  1.00111.56           O  
ATOM   2402  CB  ILE A 599      -4.482  29.618  24.809  1.00111.56           C  
ATOM   2403  CG1 ILE A 599      -3.552  29.201  25.991  1.00111.56           C  
ATOM   2404  CG2 ILE A 599      -4.391  31.166  24.509  1.00111.56           C  
ATOM   2405  CD1 ILE A 599      -2.066  29.217  25.707  1.00111.56           C  
ATOM   2406  H   ILE A 599      -5.803  27.117  24.857  1.00111.56           H  
ATOM   2407  HA  ILE A 599      -6.360  29.890  25.814  1.00111.56           H  
ATOM   2408  HB  ILE A 599      -4.009  29.130  23.957  1.00111.56           H  
ATOM   2409 HG13 ILE A 599      -3.884  28.210  26.301  1.00111.56           H  
ATOM   2410 HG12 ILE A 599      -3.759  29.807  26.874  1.00111.56           H  
ATOM   2411 HG21 ILE A 599      -4.871  31.650  25.360  1.00111.56           H  
ATOM   2412 HG22 ILE A 599      -3.356  31.368  24.233  1.00111.56           H  
ATOM   2413 HG23 ILE A 599      -4.912  31.504  23.614  1.00111.56           H  
ATOM   2414 HD11 ILE A 599      -1.642  30.181  25.427  1.00111.56           H  
ATOM   2415 HD12 ILE A 599      -1.514  29.065  26.635  1.00111.56           H  
ATOM   2416 HD13 ILE A 599      -1.746  28.487  24.964  1.00111.56           H  
ATOM   2417  N   ILE A 600      -7.175  28.765  22.850  1.00115.86           N  
ATOM   2418  CA  ILE A 600      -7.926  29.071  21.624  1.00115.86           C  
ATOM   2419  C   ILE A 600      -9.422  29.286  21.985  1.00115.86           C  
ATOM   2420  O   ILE A 600     -10.226  29.939  21.256  1.00115.86           O  
ATOM   2421  CB  ILE A 600      -7.602  27.881  20.649  1.00115.86           C  
ATOM   2422  CG1 ILE A 600      -6.185  27.943  19.974  1.00115.86           C  
ATOM   2423  CG2 ILE A 600      -8.627  27.580  19.559  1.00115.86           C  
ATOM   2424  CD1 ILE A 600      -5.672  26.544  19.600  1.00115.86           C  
ATOM   2425  H   ILE A 600      -6.735  27.868  22.996  1.00115.86           H  
ATOM   2426  HA  ILE A 600      -7.532  29.987  21.185  1.00115.86           H  
ATOM   2427  HB  ILE A 600      -7.531  26.959  21.227  1.00115.86           H  
ATOM   2428 HG13 ILE A 600      -5.518  28.475  20.653  1.00115.86           H  
ATOM   2429 HG12 ILE A 600      -6.195  28.644  19.140  1.00115.86           H  
ATOM   2430 HG21 ILE A 600      -8.302  26.692  19.017  1.00115.86           H  
ATOM   2431 HG22 ILE A 600      -9.577  27.365  20.048  1.00115.86           H  
ATOM   2432 HG23 ILE A 600      -8.792  28.390  18.847  1.00115.86           H  
ATOM   2433 HD11 ILE A 600      -5.624  25.858  20.446  1.00115.86           H  
ATOM   2434 HD12 ILE A 600      -6.261  26.033  18.839  1.00115.86           H  
ATOM   2435 HD13 ILE A 600      -4.644  26.536  19.238  1.00115.86           H  
ATOM   2436  N   ARG A 601      -9.777  28.715  23.162  1.00118.24           N  
ATOM   2437  CA  ARG A 601     -11.111  28.908  23.729  1.00118.24           C  
ATOM   2438  C   ARG A 601     -11.083  29.865  24.927  1.00118.24           C  
ATOM   2439  O   ARG A 601     -12.042  29.873  25.711  1.00118.24           O  
ATOM   2440  CB  ARG A 601     -11.916  27.604  23.973  1.00118.24           C  
ATOM   2441  CG  ARG A 601     -12.086  26.699  22.791  1.00118.24           C  
ATOM   2442  CD  ARG A 601     -13.094  25.505  23.035  1.00118.24           C  
ATOM   2443  NE  ARG A 601     -12.909  24.461  21.951  1.00118.24           N  
ATOM   2444  CZ  ARG A 601     -13.598  23.331  21.880  1.00118.24           C  
ATOM   2445  NH1 ARG A 601     -14.263  22.915  22.936  1.00118.24           N  
ATOM   2446  NH2 ARG A 601     -13.618  22.557  20.804  1.00118.24           N1+
ATOM   2447  H   ARG A 601      -9.157  28.036  23.582  1.00118.24           H  
ATOM   2448  HA  ARG A 601     -11.738  29.449  23.021  1.00118.24           H  
ATOM   2449  HB3 ARG A 601     -12.861  27.714  24.504  1.00118.24           H  
ATOM   2450  HB2 ARG A 601     -11.411  27.088  24.789  1.00118.24           H  
ATOM   2451  HG3 ARG A 601     -11.074  26.437  22.485  1.00118.24           H  
ATOM   2452  HG2 ARG A 601     -12.553  27.403  22.102  1.00118.24           H  
ATOM   2453  HD3 ARG A 601     -14.136  25.823  23.063  1.00118.24           H  
ATOM   2454  HD2 ARG A 601     -12.906  25.045  24.005  1.00118.24           H  
ATOM   2455  HE  ARG A 601     -12.499  24.808  21.096  1.00118.24           H  
ATOM   2456 HH12 ARG A 601     -15.021  22.259  22.816  1.00118.24           H  
ATOM   2457 HH11 ARG A 601     -14.191  23.345  23.847  1.00118.24           H  
ATOM   2458 HH22 ARG A 601     -14.277  21.792  20.772  1.00118.24           H  
ATOM   2459 HH21 ARG A 601     -13.258  22.866  19.912  1.00118.24           H  
ATOM   2460  N   SER A 602     -10.053  30.712  24.941  1.00119.29           N  
ATOM   2461  CA  SER A 602      -9.958  31.709  26.014  1.00119.29           C  
ATOM   2462  C   SER A 602     -10.180  33.066  25.366  1.00119.29           C  
ATOM   2463  O   SER A 602     -10.001  33.278  24.162  1.00119.29           O  
ATOM   2464  CB  SER A 602      -8.514  31.652  26.612  1.00119.29           C  
ATOM   2465  OG  SER A 602      -8.340  32.769  27.583  1.00119.29           O  
ATOM   2466  H   SER A 602      -9.292  30.696  24.277  1.00119.29           H  
ATOM   2467  HA  SER A 602     -10.704  31.579  26.798  1.00119.29           H  
ATOM   2468  HB3 SER A 602      -7.688  31.707  25.902  1.00119.29           H  
ATOM   2469  HB2 SER A 602      -8.356  30.733  27.175  1.00119.29           H  
ATOM   2470  HG  SER A 602      -9.092  32.628  28.139  1.00119.29           H  
ATOM   2471  N   LYS A 603     -10.781  33.998  26.111  1.00122.68           N  
ATOM   2472  CA  LYS A 603     -11.126  35.382  25.851  1.00122.68           C  
ATOM   2473  C   LYS A 603      -9.887  36.294  25.793  1.00122.68           C  
ATOM   2474  O   LYS A 603     -10.038  37.443  25.410  1.00122.68           O  
ATOM   2475  CB  LYS A 603     -12.029  35.832  26.990  1.00122.68           C  
ATOM   2476  CG  LYS A 603     -13.523  35.437  26.981  1.00122.68           C  
ATOM   2477  CD  LYS A 603     -14.403  36.090  28.102  1.00122.68           C  
ATOM   2478  CE  LYS A 603     -15.947  35.869  28.021  1.00122.68           C  
ATOM   2479  NZ  LYS A 603     -16.597  36.291  29.231  1.00122.68           N1+
ATOM   2480  H   LYS A 603     -10.902  33.754  27.084  1.00122.68           H  
ATOM   2481  HA  LYS A 603     -11.712  35.546  24.947  1.00122.68           H  
ATOM   2482  HB3 LYS A 603     -11.965  36.915  26.887  1.00122.68           H  
ATOM   2483  HB2 LYS A 603     -11.543  35.426  27.877  1.00122.68           H  
ATOM   2484  HG3 LYS A 603     -13.643  34.362  27.114  1.00122.68           H  
ATOM   2485  HG2 LYS A 603     -13.979  35.739  26.038  1.00122.68           H  
ATOM   2486  HD3 LYS A 603     -14.296  37.173  28.165  1.00122.68           H  
ATOM   2487  HD2 LYS A 603     -14.034  35.692  29.048  1.00122.68           H  
ATOM   2488  HE3 LYS A 603     -16.030  34.809  27.783  1.00122.68           H  
ATOM   2489  HE2 LYS A 603     -16.458  36.373  27.201  1.00122.68           H  
ATOM   2490  HZ1 LYS A 603     -17.584  36.076  29.258  1.00122.68           H  
ATOM   2491  HZ2 LYS A 603     -16.162  35.699  29.924  1.00122.68           H  
ATOM   2492  HZ3 LYS A 603     -16.549  37.280  29.430  1.00122.68           H  
ATOM   2493  N   ARG A 604      -8.715  35.833  26.131  1.00121.05           N  
ATOM   2494  CA  ARG A 604      -7.457  36.531  26.012  1.00121.05           C  
ATOM   2495  C   ARG A 604      -6.740  36.079  24.676  1.00121.05           C  
ATOM   2496  O   ARG A 604      -5.524  36.269  24.522  1.00121.05           O  
ATOM   2497  CB  ARG A 604      -6.456  36.220  27.197  1.00121.05           C  
ATOM   2498  CG  ARG A 604      -7.108  36.501  28.578  1.00121.05           C  
ATOM   2499  CD  ARG A 604      -6.196  36.203  29.733  1.00121.05           C  
ATOM   2500  NE  ARG A 604      -5.073  37.158  29.682  1.00121.05           N  
ATOM   2501  CZ  ARG A 604      -4.379  37.591  30.783  1.00121.05           C  
ATOM   2502  NH1 ARG A 604      -3.468  38.501  30.566  1.00121.05           N  
ATOM   2503  NH2 ARG A 604      -4.536  37.067  31.987  1.00121.05           N1+
ATOM   2504  H   ARG A 604      -8.719  34.851  26.364  1.00121.05           H  
ATOM   2505  HA  ARG A 604      -7.594  37.605  25.890  1.00121.05           H  
ATOM   2506  HB3 ARG A 604      -5.515  36.770  27.179  1.00121.05           H  
ATOM   2507  HB2 ARG A 604      -6.054  35.209  27.135  1.00121.05           H  
ATOM   2508  HG3 ARG A 604      -8.089  36.064  28.766  1.00121.05           H  
ATOM   2509  HG2 ARG A 604      -7.216  37.586  28.559  1.00121.05           H  
ATOM   2510  HD3 ARG A 604      -5.872  35.162  29.729  1.00121.05           H  
ATOM   2511  HD2 ARG A 604      -6.672  36.298  30.708  1.00121.05           H  
ATOM   2512  HE  ARG A 604      -5.035  37.819  28.920  1.00121.05           H  
ATOM   2513 HH12 ARG A 604      -2.885  38.859  31.309  1.00121.05           H  
ATOM   2514 HH11 ARG A 604      -3.245  38.929  29.679  1.00121.05           H  
ATOM   2515 HH22 ARG A 604      -4.032  37.361  32.811  1.00121.05           H  
ATOM   2516 HH21 ARG A 604      -5.167  36.297  32.159  1.00121.05           H  
ATOM   2517  N   TRP A 605      -7.474  35.426  23.738  1.00120.16           N  
ATOM   2518  CA  TRP A 605      -6.908  34.835  22.496  1.00120.16           C  
ATOM   2519  C   TRP A 605      -6.102  35.883  21.703  1.00120.16           C  
ATOM   2520  O   TRP A 605      -5.038  35.523  21.253  1.00120.16           O  
ATOM   2521  CB  TRP A 605      -8.077  34.154  21.727  1.00120.16           C  
ATOM   2522  CG  TRP A 605      -7.815  33.708  20.349  1.00120.16           C  
ATOM   2523  CD1 TRP A 605      -8.478  34.243  19.281  1.00120.16           C  
ATOM   2524  CD2 TRP A 605      -6.813  32.780  19.792  1.00120.16           C  
ATOM   2525  NE1 TRP A 605      -7.928  33.741  18.062  1.00120.16           N  
ATOM   2526  CE2 TRP A 605      -6.910  32.833  18.329  1.00120.16           C  
ATOM   2527  CE3 TRP A 605      -5.838  31.931  20.398  1.00120.16           C  
ATOM   2528  CZ2 TRP A 605      -6.133  31.886  17.582  1.00120.16           C  
ATOM   2529  CZ3 TRP A 605      -4.964  31.138  19.620  1.00120.16           C  
ATOM   2530  CH2 TRP A 605      -5.138  31.105  18.234  1.00120.16           C  
ATOM   2531  H   TRP A 605      -8.478  35.472  23.839  1.00120.16           H  
ATOM   2532  HA  TRP A 605      -6.127  34.122  22.760  1.00120.16           H  
ATOM   2533  HB3 TRP A 605      -9.004  34.714  21.849  1.00120.16           H  
ATOM   2534  HB2 TRP A 605      -8.306  33.239  22.273  1.00120.16           H  
ATOM   2535  HD1 TRP A 605      -9.313  34.888  19.515  1.00120.16           H  
ATOM   2536  HE1 TRP A 605      -8.302  33.814  17.127  1.00120.16           H  
ATOM   2537  HE3 TRP A 605      -5.809  31.868  21.476  1.00120.16           H  
ATOM   2538  HZ2 TRP A 605      -6.362  31.667  16.550  1.00120.16           H  
ATOM   2539  HZ3 TRP A 605      -4.175  30.505  19.998  1.00120.16           H  
ATOM   2540  HH2 TRP A 605      -4.617  30.381  17.624  1.00120.16           H  
ATOM   2541  N   ASP A 606      -6.642  37.131  21.469  1.00126.83           N  
ATOM   2542  CA  ASP A 606      -5.979  38.140  20.683  1.00126.83           C  
ATOM   2543  C   ASP A 606      -4.717  38.717  21.432  1.00126.83           C  
ATOM   2544  O   ASP A 606      -3.720  39.169  20.748  1.00126.83           O  
ATOM   2545  CB  ASP A 606      -6.806  39.295  20.193  1.00126.83           C  
ATOM   2546  CG  ASP A 606      -8.038  38.927  19.335  1.00126.83           C  
ATOM   2547  OD1 ASP A 606      -7.912  38.651  18.127  1.00126.83           O  
ATOM   2548  OD2 ASP A 606      -9.129  38.928  19.865  1.00126.83           O1-
ATOM   2549  H   ASP A 606      -7.605  37.257  21.749  1.00126.83           H  
ATOM   2550  HA  ASP A 606      -5.638  37.732  19.732  1.00126.83           H  
ATOM   2551  HB3 ASP A 606      -6.224  39.971  19.566  1.00126.83           H  
ATOM   2552  HB2 ASP A 606      -7.176  39.905  21.018  1.00126.83           H  
ATOM   2553  N   GLU A 607      -4.732  38.733  22.769  1.00130.03           N  
ATOM   2554  CA  GLU A 607      -3.616  39.034  23.563  1.00130.03           C  
ATOM   2555  C   GLU A 607      -2.511  37.980  23.372  1.00130.03           C  
ATOM   2556  O   GLU A 607      -1.378  38.361  23.016  1.00130.03           O  
ATOM   2557  CB  GLU A 607      -4.162  39.217  25.003  1.00130.03           C  
ATOM   2558  CG  GLU A 607      -3.101  39.194  26.033  1.00130.03           C  
ATOM   2559  CD  GLU A 607      -3.670  39.373  27.441  1.00130.03           C  
ATOM   2560  OE1 GLU A 607      -4.773  38.909  27.730  1.00130.03           O  
ATOM   2561  OE2 GLU A 607      -2.885  40.011  28.244  1.00130.03           O1-
ATOM   2562  H   GLU A 607      -5.484  38.288  23.277  1.00130.03           H  
ATOM   2563  HA  GLU A 607      -3.188  40.019  23.378  1.00130.03           H  
ATOM   2564  HB3 GLU A 607      -4.834  38.386  25.217  1.00130.03           H  
ATOM   2565  HB2 GLU A 607      -4.653  40.186  24.915  1.00130.03           H  
ATOM   2566  HG3 GLU A 607      -2.534  40.085  25.762  1.00130.03           H  
ATOM   2567  HG2 GLU A 607      -2.465  38.312  26.105  1.00130.03           H  
ATOM   2568  N   CYS A 608      -2.837  36.705  23.631  1.00128.96           N  
ATOM   2569  CA  CYS A 608      -1.837  35.673  23.818  1.00128.96           C  
ATOM   2570  C   CYS A 608      -1.131  35.391  22.468  1.00128.96           C  
ATOM   2571  O   CYS A 608       0.108  35.286  22.445  1.00128.96           O  
ATOM   2572  CB  CYS A 608      -2.700  34.450  24.288  1.00128.96           C  
ATOM   2573  SG  CYS A 608      -3.024  34.605  26.021  1.00128.96           S  
ATOM   2574  H   CYS A 608      -3.769  36.501  23.962  1.00128.96           H  
ATOM   2575  HA  CYS A 608      -1.137  35.936  24.611  1.00128.96           H  
ATOM   2576  HB3 CYS A 608      -2.067  33.585  24.092  1.00128.96           H  
ATOM   2577  HB2 CYS A 608      -3.637  34.360  23.737  1.00128.96           H  
ATOM   2578  HG  CYS A 608      -3.335  35.904  26.064  1.00128.96           H  
ATOM   2579  N   LEU A 609      -1.893  35.379  21.392  1.00126.24           N  
ATOM   2580  CA  LEU A 609      -1.392  35.306  20.044  1.00126.24           C  
ATOM   2581  C   LEU A 609      -0.318  36.397  19.682  1.00126.24           C  
ATOM   2582  O   LEU A 609       0.449  36.070  18.766  1.00126.24           O  
ATOM   2583  CB  LEU A 609      -2.526  35.283  19.048  1.00126.24           C  
ATOM   2584  CG  LEU A 609      -2.266  34.719  17.611  1.00126.24           C  
ATOM   2585  CD1 LEU A 609      -1.859  33.178  17.568  1.00126.24           C  
ATOM   2586  CD2 LEU A 609      -3.522  34.905  16.789  1.00126.24           C  
ATOM   2587  H   LEU A 609      -2.853  35.643  21.562  1.00126.24           H  
ATOM   2588  HA  LEU A 609      -0.972  34.301  20.011  1.00126.24           H  
ATOM   2589  HB3 LEU A 609      -3.099  36.209  19.098  1.00126.24           H  
ATOM   2590  HB2 LEU A 609      -3.350  34.722  19.489  1.00126.24           H  
ATOM   2591  HG  LEU A 609      -1.342  35.193  17.283  1.00126.24           H  
ATOM   2592 HD11 LEU A 609      -1.869  32.816  16.540  1.00126.24           H  
ATOM   2593 HD12 LEU A 609      -0.880  33.047  18.028  1.00126.24           H  
ATOM   2594 HD13 LEU A 609      -2.607  32.580  18.089  1.00126.24           H  
ATOM   2595 HD21 LEU A 609      -3.870  35.937  16.833  1.00126.24           H  
ATOM   2596 HD22 LEU A 609      -3.401  34.479  15.793  1.00126.24           H  
ATOM   2597 HD23 LEU A 609      -4.352  34.440  17.320  1.00126.24           H  
ATOM   2598  N   LYS A 610      -0.269  37.583  20.312  1.00128.29           N  
ATOM   2599  CA  LYS A 610       0.681  38.625  19.995  1.00128.29           C  
ATOM   2600  C   LYS A 610       1.874  38.522  20.950  1.00128.29           C  
ATOM   2601  O   LYS A 610       2.897  39.205  20.665  1.00128.29           O  
ATOM   2602  CB  LYS A 610      -0.001  39.981  20.255  1.00128.29           C  
ATOM   2603  CG  LYS A 610      -0.971  40.265  19.084  1.00128.29           C  
ATOM   2604  CD  LYS A 610      -1.828  41.506  19.333  1.00128.29           C  
ATOM   2605  CE  LYS A 610      -3.184  41.467  18.527  1.00128.29           C  
ATOM   2606  NZ  LYS A 610      -4.082  42.607  18.751  1.00128.29           N1+
ATOM   2607  H   LYS A 610      -0.993  37.794  20.984  1.00128.29           H  
ATOM   2608  HA  LYS A 610       0.977  38.645  18.946  1.00128.29           H  
ATOM   2609  HB3 LYS A 610       0.654  40.852  20.289  1.00128.29           H  
ATOM   2610  HB2 LYS A 610      -0.622  39.951  21.151  1.00128.29           H  
ATOM   2611  HG3 LYS A 610      -1.674  39.437  19.000  1.00128.29           H  
ATOM   2612  HG2 LYS A 610      -0.508  40.384  18.104  1.00128.29           H  
ATOM   2613  HD3 LYS A 610      -1.185  42.320  18.999  1.00128.29           H  
ATOM   2614  HD2 LYS A 610      -2.050  41.641  20.392  1.00128.29           H  
ATOM   2615  HE3 LYS A 610      -3.705  40.527  18.714  1.00128.29           H  
ATOM   2616  HE2 LYS A 610      -2.962  41.450  17.460  1.00128.29           H  
ATOM   2617  HZ1 LYS A 610      -4.233  42.808  19.730  1.00128.29           H  
ATOM   2618  HZ2 LYS A 610      -3.737  43.414  18.251  1.00128.29           H  
ATOM   2619  HZ3 LYS A 610      -4.998  42.377  18.395  1.00128.29           H  
ATOM   2620  N   ILE A 611       1.915  37.566  21.904  1.00122.39           N  
ATOM   2621  CA  ILE A 611       3.067  37.313  22.759  1.00122.39           C  
ATOM   2622  C   ILE A 611       4.069  36.356  22.136  1.00122.39           C  
ATOM   2623  O   ILE A 611       4.118  35.199  22.438  1.00122.39           O  
ATOM   2624  CB  ILE A 611       2.561  36.841  24.220  1.00 30.00           C  
ATOM   2625  CG1 ILE A 611       1.463  37.711  24.759  1.00 30.00           C  
ATOM   2626  CG2 ILE A 611       3.712  36.721  25.293  1.00 30.00           C  
ATOM   2627  CD1 ILE A 611       1.018  37.370  26.197  1.00 30.00           C  
ATOM   2628  H   ILE A 611       1.118  36.947  21.927  1.00122.39           H  
ATOM   2629  HA  ILE A 611       3.677  38.205  22.905  1.00122.39           H  
ATOM   2630  HB  ILE A 611       2.189  35.828  24.061  1.00 30.00           H  
ATOM   2631 HG13 ILE A 611       0.594  37.717  24.101  1.00 30.00           H  
ATOM   2632 HG12 ILE A 611       1.748  38.760  24.848  1.00 30.00           H  
ATOM   2633 HG21 ILE A 611       3.944  37.752  25.559  1.00 30.00           H  
ATOM   2634 HG22 ILE A 611       3.510  36.068  26.142  1.00 30.00           H  
ATOM   2635 HG23 ILE A 611       4.611  36.292  24.853  1.00 30.00           H  
ATOM   2636 HD11 ILE A 611       0.210  38.024  26.524  1.00 30.00           H  
ATOM   2637 HD12 ILE A 611       0.734  36.369  26.524  1.00 30.00           H  
ATOM   2638 HD13 ILE A 611       1.702  37.748  26.956  1.00 30.00           H  
ATOM   2639  N   PHE A 612       4.830  36.871  21.173  1.00121.33           N  
ATOM   2640  CA  PHE A 612       5.982  36.201  20.466  1.00121.33           C  
ATOM   2641  C   PHE A 612       7.175  37.094  20.214  1.00121.33           C  
ATOM   2642  O   PHE A 612       7.009  38.278  20.148  1.00121.33           O  
ATOM   2643  CB  PHE A 612       5.549  35.363  19.317  1.00121.33           C  
ATOM   2644  CG  PHE A 612       4.993  35.976  18.044  1.00121.33           C  
ATOM   2645  CD1 PHE A 612       3.621  36.183  17.886  1.00121.33           C  
ATOM   2646  CD2 PHE A 612       5.852  36.396  17.011  1.00121.33           C  
ATOM   2647  CE1 PHE A 612       3.071  36.824  16.779  1.00121.33           C  
ATOM   2648  CE2 PHE A 612       5.293  37.021  15.848  1.00121.33           C  
ATOM   2649  CZ  PHE A 612       3.917  37.168  15.769  1.00121.33           C  
ATOM   2650  H   PHE A 612       4.662  37.835  20.922  1.00121.33           H  
ATOM   2651  HA  PHE A 612       6.378  35.566  21.259  1.00121.33           H  
ATOM   2652  HB3 PHE A 612       4.848  34.589  19.630  1.00121.33           H  
ATOM   2653  HB2 PHE A 612       6.332  34.736  18.889  1.00121.33           H  
ATOM   2654  HD1 PHE A 612       2.935  35.735  18.590  1.00121.33           H  
ATOM   2655  HD2 PHE A 612       6.925  36.328  17.118  1.00121.33           H  
ATOM   2656  HE1 PHE A 612       2.024  37.073  16.688  1.00121.33           H  
ATOM   2657  HE2 PHE A 612       6.028  37.340  15.123  1.00121.33           H  
ATOM   2658  HZ  PHE A 612       3.593  37.607  14.836  1.00121.33           H  
ATOM   2659  N   SER A 613       8.358  36.574  20.089  1.00126.21           N  
ATOM   2660  CA  SER A 613       9.534  37.330  19.668  1.00126.21           C  
ATOM   2661  C   SER A 613       9.566  37.201  18.118  1.00126.21           C  
ATOM   2662  O   SER A 613       9.305  36.119  17.568  1.00126.21           O  
ATOM   2663  CB  SER A 613      10.697  36.609  20.334  1.00126.21           C  
ATOM   2664  OG  SER A 613      10.972  35.358  19.910  1.00126.21           O  
ATOM   2665  H   SER A 613       8.509  35.603  19.853  1.00126.21           H  
ATOM   2666  HA  SER A 613       9.365  38.289  20.156  1.00126.21           H  
ATOM   2667  HB3 SER A 613      10.640  36.670  21.421  1.00126.21           H  
ATOM   2668  HB2 SER A 613      11.657  37.057  20.076  1.00126.21           H  
ATOM   2669  HG  SER A 613      10.888  34.742  20.622  1.00126.21           H  
ATOM   2670  N   HIS A 614       9.959  38.181  17.404  1.00125.93           N  
ATOM   2671  CA  HIS A 614      10.329  38.093  16.013  1.00125.93           C  
ATOM   2672  C   HIS A 614      11.774  37.998  15.651  1.00125.93           C  
ATOM   2673  O   HIS A 614      12.112  38.194  14.466  1.00125.93           O  
ATOM   2674  CB  HIS A 614       9.863  39.454  15.364  1.00125.93           C  
ATOM   2675  CG  HIS A 614       8.492  39.894  15.497  1.00125.93           C  
ATOM   2676  ND1 HIS A 614       7.529  39.807  14.550  1.00125.93           N  
ATOM   2677  CD2 HIS A 614       7.879  40.532  16.578  1.00125.93           C  
ATOM   2678  CE1 HIS A 614       6.407  40.182  15.090  1.00125.93           C  
ATOM   2679  NE2 HIS A 614       6.468  40.767  16.285  1.00125.93           N  
ATOM   2680  H   HIS A 614      10.033  39.119  17.770  1.00125.93           H  
ATOM   2681  HA  HIS A 614       9.860  37.274  15.469  1.00125.93           H  
ATOM   2682  HB3 HIS A 614      10.070  39.375  14.296  1.00125.93           H  
ATOM   2683  HB2 HIS A 614      10.486  40.295  15.669  1.00125.93           H  
ATOM   2684  HD1 HIS A 614       7.528  39.287  13.684  1.00125.93           H  
ATOM   2685  HD2 HIS A 614       8.375  40.917  17.457  1.00125.93           H  
ATOM   2686  HE1 HIS A 614       5.454  40.047  14.600  1.00125.93           H  
ATOM   2687  N   ASN A 615      12.614  37.860  16.675  1.00127.58           N  
ATOM   2688  CA  ASN A 615      14.093  37.996  16.564  1.00127.58           C  
ATOM   2689  C   ASN A 615      14.623  36.648  16.881  1.00127.58           C  
ATOM   2690  O   ASN A 615      15.871  36.473  16.621  1.00127.58           O  
ATOM   2691  CB  ASN A 615      14.524  39.062  17.570  1.00127.58           C  
ATOM   2692  CG  ASN A 615      15.944  39.521  17.600  1.00127.58           C  
ATOM   2693  OD1 ASN A 615      16.257  40.178  16.607  1.00127.58           O  
ATOM   2694  ND2 ASN A 615      16.723  39.219  18.623  1.00127.58           N  
ATOM   2695  H   ASN A 615      12.205  37.785  17.595  1.00127.58           H  
ATOM   2696  HA  ASN A 615      14.370  38.277  15.547  1.00127.58           H  
ATOM   2697  HB3 ASN A 615      14.201  38.728  18.555  1.00127.58           H  
ATOM   2698  HB2 ASN A 615      13.847  39.900  17.409  1.00127.58           H  
ATOM   2699 HD22 ASN A 615      17.706  39.440  18.556  1.00127.58           H  
ATOM   2700 HD21 ASN A 615      16.261  38.728  19.375  1.00127.58           H  
ATOM   2701  N   SER A 616      13.879  35.659  17.404  1.00127.94           N  
ATOM   2702  CA  SER A 616      14.314  34.272  17.521  1.00127.94           C  
ATOM   2703  C   SER A 616      14.145  33.543  16.138  1.00127.94           C  
ATOM   2704  O   SER A 616      13.086  33.537  15.492  1.00127.94           O  
ATOM   2705  CB  SER A 616      13.532  33.578  18.684  1.00127.94           C  
ATOM   2706  OG  SER A 616      13.821  32.233  18.907  1.00127.94           O  
ATOM   2707  H   SER A 616      12.902  35.907  17.470  1.00127.94           H  
ATOM   2708  HA  SER A 616      15.305  34.287  17.976  1.00127.94           H  
ATOM   2709  HB3 SER A 616      12.443  33.624  18.687  1.00127.94           H  
ATOM   2710  HB2 SER A 616      13.795  34.079  19.615  1.00127.94           H  
ATOM   2711  HG  SER A 616      14.611  32.162  19.422  1.00127.94           H  
ATOM   2712  N   PRO A 617      15.186  32.798  15.700  1.00128.64           N  
ATOM   2713  CA  PRO A 617      15.106  31.854  14.598  1.00128.64           C  
ATOM   2714  C   PRO A 617      14.306  30.521  14.990  1.00128.64           C  
ATOM   2715  O   PRO A 617      13.691  29.912  14.127  1.00128.64           O  
ATOM   2716  CB  PRO A 617      16.565  31.520  14.297  1.00128.64           C  
ATOM   2717  CG  PRO A 617      17.290  31.664  15.616  1.00128.64           C  
ATOM   2718  CD  PRO A 617      16.520  32.684  16.380  1.00128.64           C  
ATOM   2719  HA  PRO A 617      14.680  32.290  13.695  1.00128.64           H  
ATOM   2720  HB3 PRO A 617      16.939  32.345  13.691  1.00128.64           H  
ATOM   2721  HB2 PRO A 617      16.599  30.533  13.835  1.00128.64           H  
ATOM   2722  HG3 PRO A 617      18.338  31.845  15.376  1.00128.64           H  
ATOM   2723  HG2 PRO A 617      17.283  30.691  16.106  1.00128.64           H  
ATOM   2724  HD2 PRO A 617      16.251  32.326  17.374  1.00128.64           H  
ATOM   2725  HD3 PRO A 617      17.178  33.549  16.457  1.00128.64           H  
ATOM   2726  N   GLY A 618      14.286  30.058  16.252  1.00125.53           N  
ATOM   2727  CA  GLY A 618      13.707  28.747  16.675  1.00125.53           C  
ATOM   2728  C   GLY A 618      12.275  28.821  17.154  1.00125.53           C  
ATOM   2729  O   GLY A 618      11.388  28.075  16.785  1.00125.53           O  
ATOM   2730  H   GLY A 618      15.033  30.406  16.835  1.00125.53           H  
ATOM   2731  HA3 GLY A 618      14.367  28.261  17.394  1.00125.53           H  
ATOM   2732  HA2 GLY A 618      13.601  28.105  15.800  1.00125.53           H  
ATOM   2733  N   ASN A 619      11.996  29.836  17.969  1.00126.86           N  
ATOM   2734  CA  ASN A 619      10.709  30.089  18.592  1.00126.86           C  
ATOM   2735  C   ASN A 619       9.959  31.056  17.612  1.00126.86           C  
ATOM   2736  O   ASN A 619      10.096  32.280  17.690  1.00126.86           O  
ATOM   2737  CB  ASN A 619      10.932  30.799  19.969  1.00126.86           C  
ATOM   2738  CG  ASN A 619      11.500  29.914  21.012  1.00126.86           C  
ATOM   2739  OD1 ASN A 619      10.856  28.971  21.517  1.00126.86           O  
ATOM   2740  ND2 ASN A 619      12.720  30.152  21.475  1.00126.86           N  
ATOM   2741  H   ASN A 619      12.779  30.432  18.199  1.00126.86           H  
ATOM   2742  HA  ASN A 619      10.129  29.168  18.661  1.00126.86           H  
ATOM   2743  HB3 ASN A 619       9.979  31.003  20.458  1.00126.86           H  
ATOM   2744  HB2 ASN A 619      11.352  31.804  19.958  1.00126.86           H  
ATOM   2745 HD22 ASN A 619      13.097  29.548  22.192  1.00126.86           H  
ATOM   2746 HD21 ASN A 619      13.353  30.866  21.146  1.00126.86           H  
ATOM   2747  N   LYS A 620       9.254  30.462  16.676  1.00121.10           N  
ATOM   2748  CA  LYS A 620       8.581  31.214  15.586  1.00121.10           C  
ATOM   2749  C   LYS A 620       7.206  31.790  16.028  1.00121.10           C  
ATOM   2750  O   LYS A 620       6.768  31.552  17.173  1.00121.10           O  
ATOM   2751  CB  LYS A 620       8.451  30.241  14.406  1.00121.10           C  
ATOM   2752  CG  LYS A 620       9.720  29.369  14.083  1.00121.10           C  
ATOM   2753  CD  LYS A 620       9.699  28.840  12.570  1.00121.10           C  
ATOM   2754  CE  LYS A 620       8.689  27.735  12.219  1.00121.10           C  
ATOM   2755  NZ  LYS A 620       8.825  26.611  13.159  1.00121.10           N1+
ATOM   2756  H   LYS A 620       9.052  29.473  16.647  1.00121.10           H  
ATOM   2757  HA  LYS A 620       9.196  32.028  15.202  1.00121.10           H  
ATOM   2758  HB3 LYS A 620       8.313  30.833  13.502  1.00121.10           H  
ATOM   2759  HB2 LYS A 620       7.590  29.575  14.471  1.00121.10           H  
ATOM   2760  HG3 LYS A 620       9.808  28.568  14.817  1.00121.10           H  
ATOM   2761  HG2 LYS A 620      10.600  29.985  14.268  1.00121.10           H  
ATOM   2762  HD3 LYS A 620      10.697  28.519  12.271  1.00121.10           H  
ATOM   2763  HD2 LYS A 620       9.559  29.743  11.976  1.00121.10           H  
ATOM   2764  HE3 LYS A 620       9.120  27.301  11.317  1.00121.10           H  
ATOM   2765  HE2 LYS A 620       7.667  28.092  12.094  1.00121.10           H  
ATOM   2766  HZ1 LYS A 620       8.273  26.807  13.981  1.00121.10           H  
ATOM   2767  HZ2 LYS A 620       8.428  25.766  12.773  1.00121.10           H  
ATOM   2768  HZ3 LYS A 620       9.772  26.310  13.344  1.00121.10           H  
ATOM   2769  N   CYS A 621       6.516  32.498  15.146  1.00117.55           N  
ATOM   2770  CA  CYS A 621       5.105  32.774  15.313  1.00117.55           C  
ATOM   2771  C   CYS A 621       4.095  31.574  15.418  1.00117.55           C  
ATOM   2772  O   CYS A 621       4.186  30.750  14.502  1.00117.55           O  
ATOM   2773  CB  CYS A 621       4.648  33.712  14.171  1.00  0.00           C  
ATOM   2774  SG  CYS A 621       2.938  34.219  14.544  1.00  0.00           S  
ATOM   2775  HB2 CYS A 621       5.335  34.557  14.139  1.00  0.00           H  
ATOM   2776  HB3 CYS A 621       4.645  33.152  13.236  1.00  0.00           H  
ATOM   2777  HG  CYS A 621       3.380  35.038  15.503  1.00  0.00           H  
ATOM   2778  H   CYS A 621       6.932  32.668  14.242  1.00117.55           H  
ATOM   2779  HA  CYS A 621       5.142  33.423  16.188  1.00117.55           H  
ATOM   2780  N   PRO A 622       3.354  31.454  16.546  1.00116.56           N  
ATOM   2781  CA  PRO A 622       2.357  30.401  16.808  1.00116.56           C  
ATOM   2782  C   PRO A 622       1.474  29.998  15.637  1.00116.56           C  
ATOM   2783  O   PRO A 622       1.037  28.813  15.661  1.00116.56           O  
ATOM   2784  CB  PRO A 622       1.651  30.769  18.103  1.00116.56           C  
ATOM   2785  CG  PRO A 622       2.685  31.680  18.849  1.00116.56           C  
ATOM   2786  CD  PRO A 622       3.464  32.317  17.746  1.00116.56           C  
ATOM   2787  HA  PRO A 622       2.845  29.437  16.955  1.00116.56           H  
ATOM   2788  HB3 PRO A 622       1.249  29.915  18.648  1.00116.56           H  
ATOM   2789  HB2 PRO A 622       0.844  31.391  17.715  1.00116.56           H  
ATOM   2790  HG3 PRO A 622       3.298  30.908  19.315  1.00116.56           H  
ATOM   2791  HG2 PRO A 622       2.339  32.391  19.598  1.00116.56           H  
ATOM   2792  HD2 PRO A 622       3.035  33.259  17.404  1.00116.56           H  
ATOM   2793  HD3 PRO A 622       4.420  32.521  18.230  1.00116.56           H  
ATOM   2794  N   ILE A 623       1.186  30.787  14.593  1.00115.65           N  
ATOM   2795  CA  ILE A 623       0.651  30.424  13.314  1.00115.65           C  
ATOM   2796  C   ILE A 623       1.355  29.127  12.697  1.00115.65           C  
ATOM   2797  O   ILE A 623       0.752  28.058  12.533  1.00115.65           O  
ATOM   2798  CB  ILE A 623       0.350  31.648  12.374  1.00115.65           C  
ATOM   2799  CG1 ILE A 623      -0.192  32.912  13.019  1.00115.65           C  
ATOM   2800  CG2 ILE A 623      -0.437  31.328  11.141  1.00115.65           C  
ATOM   2801  CD1 ILE A 623      -1.661  32.856  13.316  1.00115.65           C  
ATOM   2802  H   ILE A 623       1.491  31.742  14.720  1.00115.65           H  
ATOM   2803  HA  ILE A 623      -0.333  30.075  13.627  1.00115.65           H  
ATOM   2804  HB  ILE A 623       1.342  31.962  12.051  1.00115.65           H  
ATOM   2805 HG13 ILE A 623      -0.030  33.674  12.257  1.00115.65           H  
ATOM   2806 HG12 ILE A 623       0.449  33.229  13.842  1.00115.65           H  
ATOM   2807 HG21 ILE A 623       0.182  30.732  10.471  1.00115.65           H  
ATOM   2808 HG22 ILE A 623      -1.265  30.679  11.425  1.00115.65           H  
ATOM   2809 HG23 ILE A 623      -0.708  32.262  10.648  1.00115.65           H  
ATOM   2810 HD11 ILE A 623      -1.775  31.850  13.719  1.00115.65           H  
ATOM   2811 HD12 ILE A 623      -2.027  33.631  13.990  1.00115.65           H  
ATOM   2812 HD13 ILE A 623      -2.134  33.012  12.347  1.00115.65           H  
ATOM   2813  N   THR A 624       2.647  29.345  12.392  1.00115.66           N  
ATOM   2814  CA  THR A 624       3.614  28.470  11.780  1.00115.66           C  
ATOM   2815  C   THR A 624       3.947  27.269  12.658  1.00115.66           C  
ATOM   2816  O   THR A 624       4.206  26.257  12.029  1.00115.66           O  
ATOM   2817  CB  THR A 624       4.834  29.244  11.362  1.00115.66           C  
ATOM   2818  OG1 THR A 624       5.682  29.747  12.360  1.00115.66           O  
ATOM   2819  CG2 THR A 624       4.640  30.361  10.272  1.00115.66           C  
ATOM   2820  H   THR A 624       3.073  30.249  12.541  1.00115.66           H  
ATOM   2821  HA  THR A 624       3.085  28.117  10.895  1.00115.66           H  
ATOM   2822  HB  THR A 624       5.338  28.410  10.873  1.00115.66           H  
ATOM   2823  HG1 THR A 624       5.201  30.041  13.118  1.00115.66           H  
ATOM   2824 HG21 THR A 624       4.300  29.897   9.347  1.00115.66           H  
ATOM   2825 HG22 THR A 624       3.906  31.165  10.334  1.00115.66           H  
ATOM   2826 HG23 THR A 624       5.562  30.854   9.962  1.00115.66           H  
ATOM   2827  N   GLU A 625       3.779  27.381  13.969  1.00119.25           N  
ATOM   2828  CA  GLU A 625       4.124  26.311  14.883  1.00119.25           C  
ATOM   2829  C   GLU A 625       2.897  25.440  15.166  1.00119.25           C  
ATOM   2830  O   GLU A 625       2.982  24.244  15.365  1.00119.25           O  
ATOM   2831  CB  GLU A 625       4.410  26.830  16.335  1.00119.25           C  
ATOM   2832  CG  GLU A 625       5.515  27.851  16.560  1.00119.25           C  
ATOM   2833  CD  GLU A 625       6.876  27.433  16.070  1.00119.25           C  
ATOM   2834  OE1 GLU A 625       7.126  26.521  15.276  1.00119.25           O  
ATOM   2835  OE2 GLU A 625       7.827  27.866  16.823  1.00119.25           O1-
ATOM   2836  H   GLU A 625       3.480  28.272  14.337  1.00119.25           H  
ATOM   2837  HA  GLU A 625       4.936  25.728  14.449  1.00119.25           H  
ATOM   2838  HB3 GLU A 625       4.670  26.005  16.998  1.00119.25           H  
ATOM   2839  HB2 GLU A 625       3.498  27.248  16.763  1.00119.25           H  
ATOM   2840  HG3 GLU A 625       5.510  28.018  17.637  1.00119.25           H  
ATOM   2841  HG2 GLU A 625       5.260  28.793  16.075  1.00119.25           H  
ATOM   2842  N   MET A 626       1.682  25.981  15.011  1.00115.68           N  
ATOM   2843  CA  MET A 626       0.475  25.156  14.756  1.00115.68           C  
ATOM   2844  C   MET A 626       0.512  24.304  13.511  1.00115.68           C  
ATOM   2845  O   MET A 626       0.231  23.102  13.550  1.00115.68           O  
ATOM   2846  CB  MET A 626      -0.848  25.931  14.838  1.00115.68           C  
ATOM   2847  CG  MET A 626      -1.267  26.087  16.257  1.00115.68           C  
ATOM   2848  SD  MET A 626      -2.908  26.794  16.518  1.00115.68           S  
ATOM   2849  CE  MET A 626      -2.522  28.419  17.077  1.00115.68           C  
ATOM   2850  H   MET A 626       1.607  26.976  14.859  1.00115.68           H  
ATOM   2851  HA  MET A 626       0.571  24.495  15.617  1.00115.68           H  
ATOM   2852  HB3 MET A 626      -1.675  25.367  14.407  1.00115.68           H  
ATOM   2853  HB2 MET A 626      -0.866  26.828  14.219  1.00115.68           H  
ATOM   2854  HG3 MET A 626      -0.577  26.688  16.850  1.00115.68           H  
ATOM   2855  HG2 MET A 626      -1.168  25.119  16.749  1.00115.68           H  
ATOM   2856  HE1 MET A 626      -3.497  28.766  17.420  1.00115.68           H  
ATOM   2857  HE2 MET A 626      -2.119  28.457  18.089  1.00115.68           H  
ATOM   2858  HE3 MET A 626      -2.014  29.068  16.363  1.00115.68           H  
ATOM   2859  N   ILE A 627       0.908  24.912  12.350  1.00112.47           N  
ATOM   2860  CA  ILE A 627       1.240  24.104  11.152  1.00112.47           C  
ATOM   2861  C   ILE A 627       2.271  22.991  11.359  1.00112.47           C  
ATOM   2862  O   ILE A 627       2.119  21.843  10.894  1.00112.47           O  
ATOM   2863  CB  ILE A 627       1.434  25.125   9.894  1.00112.47           C  
ATOM   2864  CG1 ILE A 627       0.203  26.033   9.628  1.00112.47           C  
ATOM   2865  CG2 ILE A 627       1.708  24.362   8.539  1.00112.47           C  
ATOM   2866  CD1 ILE A 627       0.510  27.434   8.977  1.00112.47           C  
ATOM   2867  H   ILE A 627       1.082  25.907  12.377  1.00112.47           H  
ATOM   2868  HA  ILE A 627       0.271  23.649  10.945  1.00112.47           H  
ATOM   2869  HB  ILE A 627       2.300  25.762  10.072  1.00112.47           H  
ATOM   2870 HG13 ILE A 627      -0.222  26.268  10.604  1.00112.47           H  
ATOM   2871 HG12 ILE A 627      -0.633  25.463   9.222  1.00112.47           H  
ATOM   2872 HG21 ILE A 627       1.863  25.215   7.880  1.00112.47           H  
ATOM   2873 HG22 ILE A 627       2.601  23.738   8.579  1.00112.47           H  
ATOM   2874 HG23 ILE A 627       0.898  23.685   8.269  1.00112.47           H  
ATOM   2875 HD11 ILE A 627      -0.274  28.177   9.125  1.00112.47           H  
ATOM   2876 HD12 ILE A 627       1.409  27.836   9.445  1.00112.47           H  
ATOM   2877 HD13 ILE A 627       0.773  27.300   7.927  1.00112.47           H  
ATOM   2878  N   GLU A 628       3.363  23.312  12.014  1.00117.51           N  
ATOM   2879  CA  GLU A 628       4.547  22.431  12.342  1.00117.51           C  
ATOM   2880  C   GLU A 628       4.041  21.293  13.253  1.00117.51           C  
ATOM   2881  O   GLU A 628       4.186  20.087  12.927  1.00117.51           O  
ATOM   2882  CB  GLU A 628       5.567  23.317  13.116  1.00117.51           C  
ATOM   2883  CG  GLU A 628       6.993  22.734  13.417  1.00117.51           C  
ATOM   2884  CD  GLU A 628       8.005  22.993  12.384  1.00117.51           C  
ATOM   2885  OE1 GLU A 628       8.231  24.226  12.182  1.00117.51           O  
ATOM   2886  OE2 GLU A 628       8.631  22.155  11.784  1.00117.51           O1-
ATOM   2887  H   GLU A 628       3.319  24.284  12.287  1.00117.51           H  
ATOM   2888  HA  GLU A 628       5.042  22.145  11.414  1.00117.51           H  
ATOM   2889  HB3 GLU A 628       5.059  23.532  14.056  1.00117.51           H  
ATOM   2890  HB2 GLU A 628       5.783  24.301  12.700  1.00117.51           H  
ATOM   2891  HG3 GLU A 628       7.016  21.682  13.700  1.00117.51           H  
ATOM   2892  HG2 GLU A 628       7.368  23.318  14.258  1.00117.51           H  
ATOM   2893  N   TYR A 629       3.520  21.567  14.457  1.00115.12           N  
ATOM   2894  CA  TYR A 629       3.573  20.573  15.519  1.00115.12           C  
ATOM   2895  C   TYR A 629       2.208  20.056  15.937  1.00115.12           C  
ATOM   2896  O   TYR A 629       2.059  18.913  16.380  1.00115.12           O  
ATOM   2897  CB  TYR A 629       4.177  21.259  16.780  1.00115.12           C  
ATOM   2898  CG  TYR A 629       5.553  21.777  16.760  1.00115.12           C  
ATOM   2899  CD1 TYR A 629       6.641  20.917  17.026  1.00115.12           C  
ATOM   2900  CD2 TYR A 629       5.840  23.169  16.702  1.00115.12           C  
ATOM   2901  CE1 TYR A 629       7.942  21.370  17.076  1.00115.12           C  
ATOM   2902  CE2 TYR A 629       7.166  23.632  16.724  1.00115.12           C  
ATOM   2903  CZ  TYR A 629       8.222  22.741  16.816  1.00115.12           C  
ATOM   2904  OH  TYR A 629       9.540  23.139  16.744  1.00115.12           O  
ATOM   2905  H   TYR A 629       3.248  22.482  14.786  1.00115.12           H  
ATOM   2906  HA  TYR A 629       4.152  19.673  15.314  1.00115.12           H  
ATOM   2907  HB3 TYR A 629       4.134  20.565  17.620  1.00115.12           H  
ATOM   2908  HB2 TYR A 629       3.430  22.001  17.060  1.00115.12           H  
ATOM   2909  HD1 TYR A 629       6.542  19.854  17.187  1.00115.12           H  
ATOM   2910  HD2 TYR A 629       5.050  23.873  16.486  1.00115.12           H  
ATOM   2911  HE1 TYR A 629       8.698  20.613  17.225  1.00115.12           H  
ATOM   2912  HE2 TYR A 629       7.303  24.687  16.541  1.00115.12           H  
ATOM   2913  HH  TYR A 629       9.576  24.083  16.776  1.00115.12           H  
ATOM   2914  N   LEU A 630       1.216  20.885  15.731  1.00114.51           N  
ATOM   2915  CA  LEU A 630      -0.168  20.654  16.212  1.00114.51           C  
ATOM   2916  C   LEU A 630      -1.150  21.173  15.122  1.00114.51           C  
ATOM   2917  O   LEU A 630      -1.797  22.209  15.264  1.00114.51           O  
ATOM   2918  CB  LEU A 630      -0.296  21.291  17.650  1.00114.51           C  
ATOM   2919  CG  LEU A 630       0.472  20.578  18.836  1.00114.51           C  
ATOM   2920  CD1 LEU A 630       0.128  21.168  20.180  1.00114.51           C  
ATOM   2921  CD2 LEU A 630      -0.049  19.195  18.917  1.00114.51           C  
ATOM   2922  H   LEU A 630       1.323  21.757  15.233  1.00114.51           H  
ATOM   2923  HA  LEU A 630      -0.325  19.591  16.393  1.00114.51           H  
ATOM   2924  HB3 LEU A 630      -1.383  21.370  17.676  1.00114.51           H  
ATOM   2925  HB2 LEU A 630      -0.009  22.336  17.530  1.00114.51           H  
ATOM   2926  HG  LEU A 630       1.553  20.609  18.696  1.00114.51           H  
ATOM   2927 HD11 LEU A 630       0.354  20.480  20.995  1.00114.51           H  
ATOM   2928 HD12 LEU A 630       0.690  22.098  20.257  1.00114.51           H  
ATOM   2929 HD13 LEU A 630      -0.916  21.450  20.319  1.00114.51           H  
ATOM   2930 HD21 LEU A 630       0.142  18.638  18.000  1.00114.51           H  
ATOM   2931 HD22 LEU A 630       0.357  18.596  19.732  1.00114.51           H  
ATOM   2932 HD23 LEU A 630      -1.113  19.271  19.140  1.00114.51           H  
ATOM   2933  N   PRO A 631      -1.194  20.384  13.977  1.00113.42           N  
ATOM   2934  CA  PRO A 631      -2.119  20.695  12.810  1.00113.42           C  
ATOM   2935  C   PRO A 631      -3.587  20.781  13.078  1.00113.42           C  
ATOM   2936  O   PRO A 631      -4.222  21.792  12.717  1.00113.42           O  
ATOM   2937  CB  PRO A 631      -1.663  19.742  11.717  1.00113.42           C  
ATOM   2938  CG  PRO A 631      -1.151  18.488  12.452  1.00113.42           C  
ATOM   2939  CD  PRO A 631      -0.461  19.086  13.700  1.00113.42           C  
ATOM   2940  HA  PRO A 631      -1.866  21.626  12.303  1.00113.42           H  
ATOM   2941  HB3 PRO A 631      -0.848  20.189  11.147  1.00113.42           H  
ATOM   2942  HB2 PRO A 631      -2.399  19.310  11.038  1.00113.42           H  
ATOM   2943  HG3 PRO A 631      -0.416  17.912  11.889  1.00113.42           H  
ATOM   2944  HG2 PRO A 631      -1.941  17.788  12.723  1.00113.42           H  
ATOM   2945  HD2 PRO A 631      -0.456  18.485  14.609  1.00113.42           H  
ATOM   2946  HD3 PRO A 631       0.532  19.483  13.488  1.00113.42           H  
ATOM   2947  N   GLU A 632      -4.268  19.846  13.821  1.00124.12           N  
ATOM   2948  CA  GLU A 632      -5.727  19.987  14.156  1.00124.12           C  
ATOM   2949  C   GLU A 632      -6.145  21.213  15.000  1.00124.12           C  
ATOM   2950  O   GLU A 632      -7.319  21.559  15.019  1.00124.12           O  
ATOM   2951  CB  GLU A 632      -6.290  18.682  14.715  1.00124.12           C  
ATOM   2952  CG  GLU A 632      -5.773  17.363  14.081  1.00124.12           C  
ATOM   2953  CD  GLU A 632      -4.591  16.882  14.990  1.00124.12           C  
ATOM   2954  OE1 GLU A 632      -3.576  17.575  15.120  1.00124.12           O  
ATOM   2955  OE2 GLU A 632      -4.828  15.968  15.738  1.00124.12           O1-
ATOM   2956  H   GLU A 632      -3.806  19.025  14.184  1.00124.12           H  
ATOM   2957  HA  GLU A 632      -6.283  19.981  13.219  1.00124.12           H  
ATOM   2958  HB3 GLU A 632      -7.343  18.803  14.461  1.00124.12           H  
ATOM   2959  HB2 GLU A 632      -6.364  18.591  15.799  1.00124.12           H  
ATOM   2960  HG3 GLU A 632      -5.509  17.541  13.039  1.00124.12           H  
ATOM   2961  HG2 GLU A 632      -6.546  16.595  14.100  1.00124.12           H  
ATOM   2962  N   CYS A 633      -5.186  21.969  15.542  1.00122.13           N  
ATOM   2963  CA  CYS A 633      -5.399  23.309  16.136  1.00122.13           C  
ATOM   2964  C   CYS A 633      -5.554  24.361  15.035  1.00122.13           C  
ATOM   2965  O   CYS A 633      -6.458  25.138  15.064  1.00122.13           O  
ATOM   2966  CB  CYS A 633      -4.204  23.591  17.020  1.00122.13           C  
ATOM   2967  SG  CYS A 633      -3.983  22.383  18.355  1.00122.13           S  
ATOM   2968  H   CYS A 633      -4.270  21.560  15.428  1.00122.13           H  
ATOM   2969  HA  CYS A 633      -6.310  23.381  16.730  1.00122.13           H  
ATOM   2970  HB3 CYS A 633      -4.405  24.593  17.401  1.00122.13           H  
ATOM   2971  HB2 CYS A 633      -3.288  23.634  16.432  1.00122.13           H  
ATOM   2972  HG  CYS A 633      -3.918  21.244  17.660  1.00122.13           H  
ATOM   2973  N   MET A 634      -4.745  24.294  13.944  1.00118.99           N  
ATOM   2974  CA  MET A 634      -4.818  25.290  12.833  1.00118.99           C  
ATOM   2975  C   MET A 634      -6.179  25.119  12.060  1.00118.99           C  
ATOM   2976  O   MET A 634      -6.748  26.137  11.623  1.00118.99           O  
ATOM   2977  CB  MET A 634      -3.606  25.152  11.847  1.00118.99           C  
ATOM   2978  CG  MET A 634      -3.622  26.330  10.887  1.00118.99           C  
ATOM   2979  SD  MET A 634      -3.299  28.060  11.468  1.00118.99           S  
ATOM   2980  CE  MET A 634      -3.752  28.968   9.937  1.00118.99           C  
ATOM   2981  H   MET A 634      -3.993  23.621  13.973  1.00118.99           H  
ATOM   2982  HA  MET A 634      -4.928  26.264  13.310  1.00118.99           H  
ATOM   2983  HB3 MET A 634      -3.690  24.230  11.271  1.00118.99           H  
ATOM   2984  HB2 MET A 634      -2.675  25.180  12.414  1.00118.99           H  
ATOM   2985  HG3 MET A 634      -4.432  26.356  10.158  1.00118.99           H  
ATOM   2986  HG2 MET A 634      -2.745  26.141  10.267  1.00118.99           H  
ATOM   2987  HE1 MET A 634      -3.327  28.558   9.020  1.00118.99           H  
ATOM   2988  HE2 MET A 634      -4.835  29.042   9.842  1.00118.99           H  
ATOM   2989  HE3 MET A 634      -3.424  30.000  10.061  1.00118.99           H  
ATOM   2990  N   LYS A 635      -6.736  23.933  12.039  1.00116.35           N  
ATOM   2991  CA  LYS A 635      -8.133  23.603  11.538  1.00116.35           C  
ATOM   2992  C   LYS A 635      -9.194  24.472  12.173  1.00116.35           C  
ATOM   2993  O   LYS A 635     -10.109  24.992  11.515  1.00116.35           O  
ATOM   2994  CB  LYS A 635      -8.359  22.100  11.884  1.00116.35           C  
ATOM   2995  CG  LYS A 635      -9.346  21.367  11.019  1.00116.35           C  
ATOM   2996  CD  LYS A 635      -9.715  20.023  11.717  1.00116.35           C  
ATOM   2997  CE  LYS A 635     -10.589  19.030  10.807  1.00116.35           C  
ATOM   2998  NZ  LYS A 635     -11.932  19.570  10.566  1.00116.35           N1+
ATOM   2999  H   LYS A 635      -6.152  23.241  12.488  1.00116.35           H  
ATOM   3000  HA  LYS A 635      -8.227  23.632  10.453  1.00116.35           H  
ATOM   3001  HB3 LYS A 635      -8.548  21.981  12.951  1.00116.35           H  
ATOM   3002  HB2 LYS A 635      -7.417  21.568  11.756  1.00116.35           H  
ATOM   3003  HG3 LYS A 635      -8.889  21.144  10.055  1.00116.35           H  
ATOM   3004  HG2 LYS A 635     -10.147  22.073  10.801  1.00116.35           H  
ATOM   3005  HD3 LYS A 635     -10.265  20.318  12.612  1.00116.35           H  
ATOM   3006  HD2 LYS A 635      -8.845  19.608  12.225  1.00116.35           H  
ATOM   3007  HE3 LYS A 635     -10.611  18.147  11.446  1.00116.35           H  
ATOM   3008  HE2 LYS A 635     -10.093  18.712   9.890  1.00116.35           H  
ATOM   3009  HZ1 LYS A 635     -11.965  20.436  10.045  1.00116.35           H  
ATOM   3010  HZ2 LYS A 635     -12.498  18.863  10.118  1.00116.35           H  
ATOM   3011  HZ3 LYS A 635     -12.360  19.908  11.416  1.00116.35           H  
ATOM   3012  N   VAL A 636      -9.079  24.612  13.465  1.00118.88           N  
ATOM   3013  CA  VAL A 636      -9.907  25.539  14.241  1.00118.88           C  
ATOM   3014  C   VAL A 636      -9.821  27.044  13.790  1.00118.88           C  
ATOM   3015  O   VAL A 636     -10.836  27.664  13.628  1.00118.88           O  
ATOM   3016  CB  VAL A 636      -9.539  25.517  15.767  1.00118.88           C  
ATOM   3017  CG1 VAL A 636     -10.426  26.364  16.635  1.00118.88           C  
ATOM   3018  CG2 VAL A 636      -9.630  24.095  16.392  1.00118.88           C  
ATOM   3019  H   VAL A 636      -8.268  24.183  13.887  1.00118.88           H  
ATOM   3020  HA  VAL A 636     -10.955  25.246  14.187  1.00118.88           H  
ATOM   3021  HB  VAL A 636      -8.577  26.012  15.900  1.00118.88           H  
ATOM   3022 HG11 VAL A 636     -10.480  26.143  17.700  1.00118.88           H  
ATOM   3023 HG12 VAL A 636     -10.235  27.436  16.572  1.00118.88           H  
ATOM   3024 HG13 VAL A 636     -11.415  26.162  16.223  1.00118.88           H  
ATOM   3025 HG21 VAL A 636      -8.955  23.334  16.002  1.00118.88           H  
ATOM   3026 HG22 VAL A 636      -9.449  24.014  17.464  1.00118.88           H  
ATOM   3027 HG23 VAL A 636     -10.634  23.726  16.181  1.00118.88           H  
ATOM   3028  N   LEU A 637      -8.568  27.486  13.488  1.00116.77           N  
ATOM   3029  CA  LEU A 637      -8.204  28.852  12.914  1.00116.77           C  
ATOM   3030  C   LEU A 637      -8.805  29.073  11.519  1.00116.77           C  
ATOM   3031  O   LEU A 637      -9.455  30.094  11.271  1.00116.77           O  
ATOM   3032  CB  LEU A 637      -6.645  28.992  12.978  1.00116.77           C  
ATOM   3033  CG  LEU A 637      -6.088  29.602  14.270  1.00116.77           C  
ATOM   3034  CD1 LEU A 637      -6.399  28.588  15.413  1.00116.77           C  
ATOM   3035  CD2 LEU A 637      -4.561  29.796  14.172  1.00116.77           C  
ATOM   3036  H   LEU A 637      -7.904  26.725  13.476  1.00116.77           H  
ATOM   3037  HA  LEU A 637      -8.668  29.616  13.539  1.00116.77           H  
ATOM   3038  HB3 LEU A 637      -6.189  29.621  12.213  1.00116.77           H  
ATOM   3039  HB2 LEU A 637      -6.243  27.991  12.825  1.00116.77           H  
ATOM   3040  HG  LEU A 637      -6.620  30.554  14.272  1.00116.77           H  
ATOM   3041 HD11 LEU A 637      -5.921  28.829  16.363  1.00116.77           H  
ATOM   3042 HD12 LEU A 637      -7.483  28.650  15.506  1.00116.77           H  
ATOM   3043 HD13 LEU A 637      -6.166  27.544  15.202  1.00116.77           H  
ATOM   3044 HD21 LEU A 637      -4.294  30.433  13.329  1.00116.77           H  
ATOM   3045 HD22 LEU A 637      -4.286  30.371  15.056  1.00116.77           H  
ATOM   3046 HD23 LEU A 637      -3.928  28.912  14.087  1.00116.77           H  
ATOM   3047  N   LEU A 638      -8.780  28.059  10.641  1.00118.88           N  
ATOM   3048  CA  LEU A 638      -9.391  28.073   9.305  1.00118.88           C  
ATOM   3049  C   LEU A 638     -10.909  27.902   9.275  1.00118.88           C  
ATOM   3050  O   LEU A 638     -11.557  28.654   8.570  1.00118.88           O  
ATOM   3051  CB  LEU A 638      -8.745  27.001   8.334  1.00118.88           C  
ATOM   3052  CG  LEU A 638      -7.227  27.045   8.127  1.00118.88           C  
ATOM   3053  CD1 LEU A 638      -6.654  25.923   7.177  1.00118.88           C  
ATOM   3054  CD2 LEU A 638      -6.862  28.466   7.650  1.00118.88           C  
ATOM   3055  H   LEU A 638      -8.115  27.309  10.770  1.00118.88           H  
ATOM   3056  HA  LEU A 638      -9.133  29.068   8.942  1.00118.88           H  
ATOM   3057  HB3 LEU A 638      -9.080  27.133   7.306  1.00118.88           H  
ATOM   3058  HB2 LEU A 638      -9.134  26.018   8.600  1.00118.88           H  
ATOM   3059  HG  LEU A 638      -6.689  26.883   9.061  1.00118.88           H  
ATOM   3060 HD11 LEU A 638      -6.749  24.908   7.561  1.00118.88           H  
ATOM   3061 HD12 LEU A 638      -7.247  25.895   6.263  1.00118.88           H  
ATOM   3062 HD13 LEU A 638      -5.643  26.133   6.828  1.00118.88           H  
ATOM   3063 HD21 LEU A 638      -6.878  29.202   8.454  1.00118.88           H  
ATOM   3064 HD22 LEU A 638      -5.837  28.474   7.279  1.00118.88           H  
ATOM   3065 HD23 LEU A 638      -7.559  28.853   6.907  1.00118.88           H  
ATOM   3066  N   ASP A 639     -11.509  27.194  10.197  1.00123.58           N  
ATOM   3067  CA  ASP A 639     -13.009  26.990  10.341  1.00123.58           C  
ATOM   3068  C   ASP A 639     -13.580  28.194  11.044  1.00123.58           C  
ATOM   3069  O   ASP A 639     -14.750  28.525  10.706  1.00123.58           O  
ATOM   3070  CB  ASP A 639     -13.334  25.650  11.146  1.00123.58           C  
ATOM   3071  CG  ASP A 639     -13.176  24.365  10.429  1.00123.58           C  
ATOM   3072  OD1 ASP A 639     -12.812  24.312   9.239  1.00123.58           O  
ATOM   3073  OD2 ASP A 639     -13.579  23.425  11.154  1.00123.58           O1-
ATOM   3074  H   ASP A 639     -10.997  26.566  10.800  1.00123.58           H  
ATOM   3075  HA  ASP A 639     -13.431  27.021   9.337  1.00123.58           H  
ATOM   3076  HB3 ASP A 639     -14.407  25.636  11.335  1.00123.58           H  
ATOM   3077  HB2 ASP A 639     -12.861  25.685  12.127  1.00123.58           H  
ATOM   3078  N   PHE A 640     -12.896  28.922  11.892  1.00124.26           N  
ATOM   3079  CA  PHE A 640     -13.287  30.205  12.453  1.00124.26           C  
ATOM   3080  C   PHE A 640     -13.310  31.328  11.412  1.00124.26           C  
ATOM   3081  O   PHE A 640     -14.060  32.291  11.478  1.00124.26           O  
ATOM   3082  CB  PHE A 640     -12.211  30.614  13.401  1.00124.26           C  
ATOM   3083  CG  PHE A 640     -12.223  30.111  14.860  1.00124.26           C  
ATOM   3084  CD1 PHE A 640     -13.338  29.669  15.554  1.00124.26           C  
ATOM   3085  CD2 PHE A 640     -11.032  30.336  15.504  1.00124.26           C  
ATOM   3086  CE1 PHE A 640     -13.253  29.331  16.956  1.00124.26           C  
ATOM   3087  CE2 PHE A 640     -10.953  30.126  16.905  1.00124.26           C  
ATOM   3088  CZ  PHE A 640     -12.050  29.579  17.649  1.00124.26           C  
ATOM   3089  H   PHE A 640     -11.990  28.535  12.113  1.00124.26           H  
ATOM   3090  HA  PHE A 640     -14.280  30.244  12.901  1.00124.26           H  
ATOM   3091  HB3 PHE A 640     -12.282  31.691  13.556  1.00124.26           H  
ATOM   3092  HB2 PHE A 640     -11.220  30.557  12.951  1.00124.26           H  
ATOM   3093  HD1 PHE A 640     -14.283  29.515  15.053  1.00124.26           H  
ATOM   3094  HD2 PHE A 640     -10.180  30.795  15.024  1.00124.26           H  
ATOM   3095  HE1 PHE A 640     -14.202  29.085  17.410  1.00124.26           H  
ATOM   3096  HE2 PHE A 640     -10.030  30.336  17.426  1.00124.26           H  
ATOM   3097  HZ  PHE A 640     -12.068  29.463  18.723  1.00124.26           H  
ATOM   3098  N   CYS A 641     -12.390  31.243  10.427  1.00126.25           N  
ATOM   3099  CA  CYS A 641     -12.247  32.325   9.372  1.00126.25           C  
ATOM   3100  C   CYS A 641     -13.397  32.253   8.293  1.00126.25           C  
ATOM   3101  O   CYS A 641     -13.587  33.139   7.479  1.00126.25           O  
ATOM   3102  CB  CYS A 641     -10.887  32.121   8.637  1.00126.25           C  
ATOM   3103  SG  CYS A 641      -9.793  33.573   8.755  1.00126.25           S  
ATOM   3104  H   CYS A 641     -11.724  30.487  10.351  1.00126.25           H  
ATOM   3105  HA  CYS A 641     -12.346  33.289   9.871  1.00126.25           H  
ATOM   3106  HB3 CYS A 641     -10.941  31.894   7.573  1.00126.25           H  
ATOM   3107  HB2 CYS A 641     -10.350  31.254   9.023  1.00126.25           H  
ATOM   3108  HG  CYS A 641     -10.037  34.036   7.526  1.00126.25           H  
ATOM   3109  N   MET A 642     -14.176  31.123   8.209  1.00131.41           N  
ATOM   3110  CA  MET A 642     -15.363  30.989   7.323  1.00131.41           C  
ATOM   3111  C   MET A 642     -16.642  31.350   8.091  1.00131.41           C  
ATOM   3112  O   MET A 642     -16.827  30.795   9.184  1.00131.41           O  
ATOM   3113  CB  MET A 642     -15.524  29.470   6.869  1.00131.41           C  
ATOM   3114  CG  MET A 642     -16.201  29.422   5.478  1.00131.41           C  
ATOM   3115  SD  MET A 642     -16.040  27.689   4.979  1.00131.41           S  
ATOM   3116  CE  MET A 642     -17.305  27.413   3.677  1.00131.41           C  
ATOM   3117  H   MET A 642     -13.989  30.394   8.884  1.00131.41           H  
ATOM   3118  HA  MET A 642     -15.199  31.657   6.477  1.00131.41           H  
ATOM   3119  HB3 MET A 642     -16.201  28.865   7.473  1.00131.41           H  
ATOM   3120  HB2 MET A 642     -14.564  28.961   6.783  1.00131.41           H  
ATOM   3121  HG3 MET A 642     -15.989  30.137   4.683  1.00131.41           H  
ATOM   3122  HG2 MET A 642     -17.283  29.417   5.609  1.00131.41           H  
ATOM   3123  HE1 MET A 642     -18.340  27.252   3.978  1.00131.41           H  
ATOM   3124  HE2 MET A 642     -17.252  28.333   3.094  1.00131.41           H  
ATOM   3125  HE3 MET A 642     -16.892  26.557   3.144  1.00131.41           H  
ATOM   3126  N   LEU A 643     -17.532  32.261   7.577  1.00140.20           N  
ATOM   3127  CA  LEU A 643     -18.630  32.844   8.285  1.00140.20           C  
ATOM   3128  C   LEU A 643     -19.856  33.031   7.359  1.00140.20           C  
ATOM   3129  O   LEU A 643     -19.788  33.842   6.405  1.00140.20           O  
ATOM   3130  CB  LEU A 643     -18.289  34.148   9.063  1.00140.20           C  
ATOM   3131  CG  LEU A 643     -17.298  34.020  10.266  1.00140.20           C  
ATOM   3132  CD1 LEU A 643     -16.760  35.304  10.769  1.00140.20           C  
ATOM   3133  CD2 LEU A 643     -17.865  33.143  11.365  1.00140.20           C  
ATOM   3134  H   LEU A 643     -17.389  32.730   6.693  1.00140.20           H  
ATOM   3135  HA  LEU A 643     -18.896  32.047   8.979  1.00140.20           H  
ATOM   3136  HB3 LEU A 643     -19.219  34.665   9.300  1.00140.20           H  
ATOM   3137  HB2 LEU A 643     -17.764  34.732   8.307  1.00140.20           H  
ATOM   3138  HG  LEU A 643     -16.386  33.503   9.969  1.00140.20           H  
ATOM   3139 HD11 LEU A 643     -17.473  36.111  10.942  1.00140.20           H  
ATOM   3140 HD12 LEU A 643     -16.049  35.280  11.594  1.00140.20           H  
ATOM   3141 HD13 LEU A 643     -16.137  35.501   9.896  1.00140.20           H  
ATOM   3142 HD21 LEU A 643     -17.062  32.857  12.043  1.00140.20           H  
ATOM   3143 HD22 LEU A 643     -18.748  33.604  11.809  1.00140.20           H  
ATOM   3144 HD23 LEU A 643     -18.272  32.206  10.985  1.00140.20           H  
ATOM   3145  N   HIS A 644     -20.903  32.211   7.530  1.00152.02           N  
ATOM   3146  CA  HIS A 644     -22.173  32.282   6.829  1.00152.02           C  
ATOM   3147  C   HIS A 644     -23.046  33.560   7.224  1.00152.02           C  
ATOM   3148  O   HIS A 644     -22.671  34.280   8.170  1.00152.02           O  
ATOM   3149  CB  HIS A 644     -22.906  30.943   6.937  1.00152.02           C  
ATOM   3150  CG  HIS A 644     -22.002  29.758   6.860  1.00152.02           C  
ATOM   3151  ND1 HIS A 644     -21.571  29.032   7.983  1.00152.02           N  
ATOM   3152  CD2 HIS A 644     -21.394  29.102   5.779  1.00152.02           C  
ATOM   3153  CE1 HIS A 644     -20.631  28.142   7.619  1.00152.02           C  
ATOM   3154  NE2 HIS A 644     -20.570  28.046   6.258  1.00152.02           N  
ATOM   3155  H   HIS A 644     -20.752  31.457   8.186  1.00152.02           H  
ATOM   3156  HA  HIS A 644     -21.944  32.490   5.784  1.00152.02           H  
ATOM   3157  HB3 HIS A 644     -23.768  30.922   6.270  1.00152.02           H  
ATOM   3158  HB2 HIS A 644     -23.348  31.057   7.927  1.00152.02           H  
ATOM   3159  HD1 HIS A 644     -21.607  29.204   8.977  1.00152.02           H  
ATOM   3160  HD2 HIS A 644     -21.406  29.382   4.736  1.00152.02           H  
ATOM   3161  HE1 HIS A 644     -20.152  27.612   8.429  1.00152.02           H  
ATOM   3162  N   SER A 645     -24.248  33.654   6.718  1.00162.89           N  
ATOM   3163  CA  SER A 645     -25.328  34.582   7.062  1.00162.89           C  
ATOM   3164  C   SER A 645     -26.615  33.824   7.214  1.00162.89           C  
ATOM   3165  O   SER A 645     -26.533  32.739   7.809  1.00162.89           O  
ATOM   3166  CB  SER A 645     -25.291  35.912   6.191  1.00162.89           C  
ATOM   3167  OG  SER A 645     -25.389  35.688   4.803  1.00162.89           O  
ATOM   3168  H   SER A 645     -24.427  33.174   5.848  1.00162.89           H  
ATOM   3169  HA  SER A 645     -25.246  34.721   8.140  1.00162.89           H  
ATOM   3170  HB3 SER A 645     -24.330  36.422   6.249  1.00162.89           H  
ATOM   3171  HB2 SER A 645     -26.099  36.557   6.535  1.00162.89           H  
ATOM   3172  HG  SER A 645     -25.564  36.524   4.399  1.00162.89           H  
ATOM   3173  N   THR A 646     -27.753  34.288   6.634  1.00166.48           N  
ATOM   3174  CA  THR A 646     -29.114  33.826   6.845  1.00166.48           C  
ATOM   3175  C   THR A 646     -29.488  32.316   6.706  1.00166.48           C  
ATOM   3176  O   THR A 646     -30.690  31.952   6.626  1.00166.48           O  
ATOM   3177  CB  THR A 646     -30.038  34.591   5.916  1.00  0.00           C  
ATOM   3178  OG1 THR A 646     -31.352  34.753   6.292  1.00  0.00           O  
ATOM   3179  CG2 THR A 646     -29.866  34.253   4.436  1.00  0.00           C  
ATOM   3180  H   THR A 646     -27.608  35.079   6.024  1.00166.48           H  
ATOM   3181  HA  THR A 646     -29.274  34.043   7.901  1.00166.48           H  
ATOM   3182  HB  THR A 646     -29.761  35.641   5.818  1.00  0.00           H  
ATOM   3183  HG1 THR A 646     -31.259  35.265   7.081  1.00  0.00           H  
ATOM   3184 HG21 THR A 646     -30.264  34.959   3.707  1.00  0.00           H  
ATOM   3185 HG22 THR A 646     -28.830  34.183   4.105  1.00  0.00           H  
ATOM   3186 HG23 THR A 646     -30.381  33.314   4.231  1.00  0.00           H  
ATOM   3187  N   GLU A 647     -28.538  31.348   6.697  1.00167.97           N  
ATOM   3188  CA  GLU A 647     -28.719  29.949   7.155  1.00167.97           C  
ATOM   3189  C   GLU A 647     -29.339  29.059   6.061  1.00167.97           C  
ATOM   3190  O   GLU A 647     -28.757  28.011   5.732  1.00167.97           O  
ATOM   3191  CB  GLU A 647     -29.318  29.804   8.573  1.00  0.00           C  
ATOM   3192  CG  GLU A 647     -28.191  29.999   9.695  1.00  0.00           C  
ATOM   3193  CD  GLU A 647     -27.304  28.779   9.840  1.00  0.00           C  
ATOM   3194  OE1 GLU A 647     -26.051  28.893   9.859  1.00  0.00           O  
ATOM   3195  OE2 GLU A 647     -27.839  27.695   9.952  1.00  0.00           O1-
ATOM   3196  H   GLU A 647     -27.612  31.737   6.586  1.00167.97           H  
ATOM   3197  HA  GLU A 647     -27.682  29.636   7.270  1.00167.97           H  
ATOM   3198  HB2 GLU A 647     -30.139  30.483   8.804  1.00  0.00           H  
ATOM   3199  HB3 GLU A 647     -29.724  28.817   8.797  1.00  0.00           H  
ATOM   3200  HG2 GLU A 647     -27.601  30.857   9.376  1.00  0.00           H  
ATOM   3201  HG3 GLU A 647     -28.662  30.341  10.616  1.00  0.00           H  
ATOM   3202  N   ASP A 648     -30.444  29.476   5.455  1.00168.78           N  
ATOM   3203  CA  ASP A 648     -31.248  28.635   4.618  1.00168.78           C  
ATOM   3204  C   ASP A 648     -30.706  28.731   3.227  1.00168.78           C  
ATOM   3205  O   ASP A 648     -31.006  29.700   2.536  1.00168.78           O  
ATOM   3206  CB  ASP A 648     -32.736  29.215   4.564  1.00  0.00           C  
ATOM   3207  CG  ASP A 648     -33.460  29.112   5.916  1.00  0.00           C  
ATOM   3208  OD1 ASP A 648     -33.694  30.153   6.529  1.00  0.00           O  
ATOM   3209  OD2 ASP A 648     -33.867  27.965   6.242  1.00  0.00           O1-
ATOM   3210  H   ASP A 648     -30.911  30.304   5.797  1.00168.78           H  
ATOM   3211  HA  ASP A 648     -31.206  27.594   4.941  1.00168.78           H  
ATOM   3212  HB2 ASP A 648     -32.811  30.213   4.133  1.00  0.00           H  
ATOM   3213  HB3 ASP A 648     -33.249  28.546   3.873  1.00  0.00           H  
ATOM   3214  N   LYS A 649     -29.911  27.759   2.844  1.00171.81           N  
ATOM   3215  CA  LYS A 649     -28.964  27.723   1.714  1.00171.81           C  
ATOM   3216  C   LYS A 649     -29.488  27.882   0.227  1.00171.81           C  
ATOM   3217  O   LYS A 649     -28.723  28.021  -0.686  1.00171.81           O  
ATOM   3218  CB  LYS A 649     -27.929  26.583   1.919  1.00  0.00           C  
ATOM   3219  CG  LYS A 649     -26.937  26.753   3.107  1.00  0.00           C  
ATOM   3220  CD  LYS A 649     -26.157  25.480   3.477  1.00  0.00           C  
ATOM   3221  CE  LYS A 649     -25.524  25.594   4.884  1.00  0.00           C  
ATOM   3222  NZ  LYS A 649     -26.569  25.587   5.971  1.00  0.00           N1+
ATOM   3223  H   LYS A 649     -29.822  27.014   3.520  1.00171.81           H  
ATOM   3224  HA  LYS A 649     -28.438  28.676   1.757  1.00171.81           H  
ATOM   3225  HB2 LYS A 649     -28.461  25.635   1.999  1.00  0.00           H  
ATOM   3226  HB3 LYS A 649     -27.356  26.478   0.998  1.00  0.00           H  
ATOM   3227  HG2 LYS A 649     -26.321  27.651   3.071  1.00  0.00           H  
ATOM   3228  HG3 LYS A 649     -27.705  26.838   3.876  1.00  0.00           H  
ATOM   3229  HD2 LYS A 649     -26.842  24.676   3.208  1.00  0.00           H  
ATOM   3230  HD3 LYS A 649     -25.341  25.414   2.757  1.00  0.00           H  
ATOM   3231  HE2 LYS A 649     -24.852  24.751   5.042  1.00  0.00           H  
ATOM   3232  HE3 LYS A 649     -24.813  26.419   4.843  1.00  0.00           H  
ATOM   3233  HZ1 LYS A 649     -26.553  24.692   6.439  1.00  0.00           H  
ATOM   3234  HZ2 LYS A 649     -26.425  26.302   6.670  1.00  0.00           H  
ATOM   3235  HZ3 LYS A 649     -27.543  25.592   5.703  1.00  0.00           H  
ATOM   3236  N   SER A 650     -30.795  27.815   0.068  1.00176.58           N  
ATOM   3237  CA  SER A 650     -31.633  27.981  -1.119  1.00176.58           C  
ATOM   3238  C   SER A 650     -32.063  29.430  -1.369  1.00176.58           C  
ATOM   3239  O   SER A 650     -32.616  29.750  -2.348  1.00176.58           O  
ATOM   3240  CB  SER A 650     -32.917  27.241  -0.783  1.00  0.00           C  
ATOM   3241  OG  SER A 650     -33.465  27.524   0.545  1.00  0.00           O  
ATOM   3242  H   SER A 650     -31.225  27.580   0.951  1.00176.58           H  
ATOM   3243  HA  SER A 650     -31.155  27.676  -2.050  1.00176.58           H  
ATOM   3244  HB2 SER A 650     -33.714  27.565  -1.452  1.00  0.00           H  
ATOM   3245  HB3 SER A 650     -32.828  26.156  -0.849  1.00  0.00           H  
ATOM   3246  HG  SER A 650     -33.774  28.411   0.647  1.00  0.00           H  
ATOM   3247  N   CYS A 651     -31.764  30.258  -0.391  1.00179.72           N  
ATOM   3248  CA  CYS A 651     -31.932  31.730  -0.359  1.00179.72           C  
ATOM   3249  C   CYS A 651     -30.835  32.452  -1.165  1.00179.72           C  
ATOM   3250  O   CYS A 651     -29.642  32.240  -0.991  1.00179.72           O  
ATOM   3251  CB  CYS A 651     -31.850  32.134   1.066  1.00179.72           C  
ATOM   3252  SG  CYS A 651     -32.546  33.808   1.249  1.00179.72           S  
ATOM   3253  H   CYS A 651     -31.526  29.787   0.471  1.00179.72           H  
ATOM   3254  HA  CYS A 651     -32.968  31.983  -0.587  1.00179.72           H  
ATOM   3255  HB3 CYS A 651     -30.808  32.232   1.371  1.00179.72           H  
ATOM   3256  HB2 CYS A 651     -32.425  31.408   1.639  1.00179.72           H  
ATOM   3257  HG  CYS A 651     -31.694  33.986   2.262  1.00179.72           H  
ATOM   3258  N   ARG A 652     -31.206  33.377  -2.059  1.00179.07           N  
ATOM   3259  CA  ARG A 652     -30.444  34.102  -3.013  1.00179.07           C  
ATOM   3260  C   ARG A 652     -29.604  35.202  -2.435  1.00179.07           C  
ATOM   3261  O   ARG A 652     -28.480  35.292  -2.912  1.00179.07           O  
ATOM   3262  CB  ARG A 652     -31.341  34.546  -4.145  1.00  0.00           C  
ATOM   3263  CG  ARG A 652     -32.004  33.370  -5.064  1.00  0.00           C  
ATOM   3264  CD  ARG A 652     -32.219  33.913  -6.482  1.00  0.00           C  
ATOM   3265  NE  ARG A 652     -31.121  34.007  -7.466  1.00  0.00           N  
ATOM   3266  CZ  ARG A 652     -30.335  35.073  -7.795  1.00  0.00           C  
ATOM   3267  NH1 ARG A 652     -30.481  36.267  -7.175  1.00  0.00           N  
ATOM   3268  NH2 ARG A 652     -29.388  34.954  -8.759  1.00  0.00           N1+
ATOM   3269  H   ARG A 652     -32.137  33.753  -1.949  1.00179.07           H  
ATOM   3270  HA  ARG A 652     -29.765  33.334  -3.385  1.00179.07           H  
ATOM   3271  HB2 ARG A 652     -32.123  35.197  -3.753  1.00  0.00           H  
ATOM   3272  HB3 ARG A 652     -30.785  35.219  -4.798  1.00  0.00           H  
ATOM   3273  HG2 ARG A 652     -31.238  32.601  -5.165  1.00  0.00           H  
ATOM   3274  HG3 ARG A 652     -32.819  32.962  -4.466  1.00  0.00           H  
ATOM   3275  HD2 ARG A 652     -33.047  33.414  -6.985  1.00  0.00           H  
ATOM   3276  HD3 ARG A 652     -32.560  34.942  -6.373  1.00  0.00           H  
ATOM   3277  HE  ARG A 652     -30.815  33.125  -7.851  1.00  0.00           H  
ATOM   3278 HH12 ARG A 652     -30.360  37.088  -7.750  1.00  0.00           H  
ATOM   3279 HH11 ARG A 652     -31.330  36.425  -6.651  1.00  0.00           H  
ATOM   3280 HH22 ARG A 652     -28.777  35.699  -9.063  1.00  0.00           H  
ATOM   3281 HH21 ARG A 652     -29.160  34.032  -9.103  1.00  0.00           H  
ATOM   3282  N   ASP A 653     -30.085  35.843  -1.355  1.00175.11           N  
ATOM   3283  CA  ASP A 653     -29.344  36.840  -0.662  1.00175.11           C  
ATOM   3284  C   ASP A 653     -28.459  36.252   0.449  1.00175.11           C  
ATOM   3285  O   ASP A 653     -27.767  37.009   1.171  1.00175.11           O  
ATOM   3286  CB  ASP A 653     -30.341  37.822   0.076  1.00  0.00           C  
ATOM   3287  CG  ASP A 653     -31.575  37.260   0.770  1.00  0.00           C  
ATOM   3288  OD1 ASP A 653     -31.647  37.250   2.019  1.00  0.00           O  
ATOM   3289  OD2 ASP A 653     -32.534  36.898   0.032  1.00  0.00           O1-
ATOM   3290  H   ASP A 653     -30.981  35.637  -0.936  1.00175.11           H  
ATOM   3291  HA  ASP A 653     -28.732  37.530  -1.242  1.00175.11           H  
ATOM   3292  HB2 ASP A 653     -29.801  38.362   0.854  1.00  0.00           H  
ATOM   3293  HB3 ASP A 653     -30.650  38.618  -0.601  1.00  0.00           H  
ATOM   3294  N   TYR A 654     -28.285  34.903   0.514  1.00167.31           N  
ATOM   3295  CA  TYR A 654     -27.291  34.256   1.366  1.00167.31           C  
ATOM   3296  C   TYR A 654     -25.872  34.512   0.896  1.00167.31           C  
ATOM   3297  O   TYR A 654     -25.549  34.124  -0.188  1.00167.31           O  
ATOM   3298  CB  TYR A 654     -27.564  32.760   1.118  1.00167.31           C  
ATOM   3299  CG  TYR A 654     -26.743  31.880   2.068  1.00167.31           C  
ATOM   3300  CD1 TYR A 654     -27.319  31.417   3.290  1.00167.31           C  
ATOM   3301  CD2 TYR A 654     -25.445  31.534   1.744  1.00167.31           C  
ATOM   3302  CE1 TYR A 654     -26.579  30.595   4.196  1.00167.31           C  
ATOM   3303  CE2 TYR A 654     -24.718  30.746   2.611  1.00167.31           C  
ATOM   3304  CZ  TYR A 654     -25.281  30.245   3.817  1.00167.31           C  
ATOM   3305  OH  TYR A 654     -24.642  29.330   4.640  1.00167.31           O  
ATOM   3306  H   TYR A 654     -28.672  34.316  -0.211  1.00167.31           H  
ATOM   3307  HA  TYR A 654     -27.508  34.699   2.337  1.00167.31           H  
ATOM   3308  HB3 TYR A 654     -27.389  32.469   0.082  1.00167.31           H  
ATOM   3309  HB2 TYR A 654     -28.586  32.522   1.413  1.00167.31           H  
ATOM   3310  HD1 TYR A 654     -28.267  31.855   3.563  1.00167.31           H  
ATOM   3311  HD2 TYR A 654     -24.973  31.921   0.852  1.00167.31           H  
ATOM   3312  HE1 TYR A 654     -27.035  30.333   5.139  1.00167.31           H  
ATOM   3313  HE2 TYR A 654     -23.651  30.582   2.573  1.00167.31           H  
ATOM   3314  HH  TYR A 654     -24.164  28.674   4.155  1.00167.31           H  
ATOM   3315  N   TYR A 655     -24.987  34.762   1.870  1.00159.73           N  
ATOM   3316  CA  TYR A 655     -23.557  34.904   1.539  1.00159.73           C  
ATOM   3317  C   TYR A 655     -22.669  34.227   2.561  1.00159.73           C  
ATOM   3318  O   TYR A 655     -23.115  33.900   3.670  1.00159.73           O  
ATOM   3319  CB  TYR A 655     -23.219  36.364   1.304  1.00159.73           C  
ATOM   3320  CG  TYR A 655     -23.422  37.266   2.495  1.00159.73           C  
ATOM   3321  CD1 TYR A 655     -24.659  37.877   2.554  1.00159.73           C  
ATOM   3322  CD2 TYR A 655     -22.398  37.456   3.539  1.00159.73           C  
ATOM   3323  CE1 TYR A 655     -24.949  38.718   3.604  1.00159.73           C  
ATOM   3324  CE2 TYR A 655     -22.705  38.333   4.573  1.00159.73           C  
ATOM   3325  CZ  TYR A 655     -23.906  39.071   4.561  1.00159.73           C  
ATOM   3326  OH  TYR A 655     -23.911  40.118   5.467  1.00159.73           O  
ATOM   3327  H   TYR A 655     -25.223  34.768   2.852  1.00159.73           H  
ATOM   3328  HA  TYR A 655     -23.322  34.257   0.694  1.00159.73           H  
ATOM   3329  HB3 TYR A 655     -23.910  36.653   0.513  1.00159.73           H  
ATOM   3330  HB2 TYR A 655     -22.186  36.415   0.960  1.00159.73           H  
ATOM   3331  HD1 TYR A 655     -25.485  37.714   1.879  1.00159.73           H  
ATOM   3332  HD2 TYR A 655     -21.503  36.855   3.613  1.00159.73           H  
ATOM   3333  HE1 TYR A 655     -25.946  39.135   3.607  1.00159.73           H  
ATOM   3334  HE2 TYR A 655     -21.852  38.606   5.176  1.00159.73           H  
ATOM   3335  HH  TYR A 655     -23.073  40.237   5.889  1.00159.73           H  
ATOM   3336  N   ILE A 656     -21.449  33.874   2.148  1.00148.21           N  
ATOM   3337  CA  ILE A 656     -20.394  33.538   3.057  1.00148.21           C  
ATOM   3338  C   ILE A 656     -19.331  34.630   3.012  1.00148.21           C  
ATOM   3339  O   ILE A 656     -18.848  34.838   1.913  1.00148.21           O  
ATOM   3340  CB  ILE A 656     -19.825  32.167   2.585  1.00148.21           C  
ATOM   3341  CG1 ILE A 656     -20.901  31.066   2.340  1.00148.21           C  
ATOM   3342  CG2 ILE A 656     -18.713  31.656   3.546  1.00148.21           C  
ATOM   3343  CD1 ILE A 656     -20.277  29.905   1.543  1.00148.21           C  
ATOM   3344  H   ILE A 656     -21.240  34.016   1.170  1.00148.21           H  
ATOM   3345  HA  ILE A 656     -20.740  33.357   4.074  1.00148.21           H  
ATOM   3346  HB  ILE A 656     -19.350  32.296   1.613  1.00148.21           H  
ATOM   3347 HG13 ILE A 656     -21.749  31.454   1.775  1.00148.21           H  
ATOM   3348 HG12 ILE A 656     -21.383  30.758   3.268  1.00148.21           H  
ATOM   3349 HG21 ILE A 656     -18.231  30.751   3.176  1.00148.21           H  
ATOM   3350 HG22 ILE A 656     -17.888  32.368   3.574  1.00148.21           H  
ATOM   3351 HG23 ILE A 656     -19.101  31.475   4.548  1.00148.21           H  
ATOM   3352 HD11 ILE A 656     -20.963  29.187   1.093  1.00148.21           H  
ATOM   3353 HD12 ILE A 656     -19.578  30.215   0.766  1.00148.21           H  
ATOM   3354 HD13 ILE A 656     -19.630  29.358   2.229  1.00148.21           H  
ATOM   3355  N   GLU A 657     -19.032  35.276   4.096  1.00139.72           N  
ATOM   3356  CA  GLU A 657     -17.881  36.157   4.208  1.00139.72           C  
ATOM   3357  C   GLU A 657     -16.682  35.245   4.458  1.00139.72           C  
ATOM   3358  O   GLU A 657     -16.656  34.454   5.374  1.00139.72           O  
ATOM   3359  CB  GLU A 657     -18.099  37.036   5.491  1.00139.72           C  
ATOM   3360  CG  GLU A 657     -18.656  38.451   5.170  1.00139.72           C  
ATOM   3361  CD  GLU A 657     -19.041  39.298   6.295  1.00139.72           C  
ATOM   3362  OE1 GLU A 657     -20.000  38.979   7.013  1.00139.72           O  
ATOM   3363  OE2 GLU A 657     -18.272  40.254   6.547  1.00139.72           O1-
ATOM   3364  H   GLU A 657     -19.452  34.932   4.947  1.00139.72           H  
ATOM   3365  HA  GLU A 657     -17.815  36.926   3.438  1.00139.72           H  
ATOM   3366  HB3 GLU A 657     -17.212  37.174   6.109  1.00139.72           H  
ATOM   3367  HB2 GLU A 657     -18.785  36.554   6.189  1.00139.72           H  
ATOM   3368  HG3 GLU A 657     -19.569  38.358   4.583  1.00139.72           H  
ATOM   3369  HG2 GLU A 657     -17.945  38.994   4.547  1.00139.72           H  
ATOM   3370  N   TYR A 658     -15.705  35.395   3.596  1.00130.24           N  
ATOM   3371  CA  TYR A 658     -14.471  34.638   3.486  1.00130.24           C  
ATOM   3372  C   TYR A 658     -13.391  35.574   4.104  1.00130.24           C  
ATOM   3373  O   TYR A 658     -12.745  36.286   3.393  1.00130.24           O  
ATOM   3374  CB  TYR A 658     -14.209  34.179   2.114  1.00130.24           C  
ATOM   3375  CG  TYR A 658     -14.859  32.835   1.961  1.00130.24           C  
ATOM   3376  CD1 TYR A 658     -14.279  31.665   2.469  1.00130.24           C  
ATOM   3377  CD2 TYR A 658     -15.959  32.789   1.086  1.00130.24           C  
ATOM   3378  CE1 TYR A 658     -14.772  30.447   2.023  1.00130.24           C  
ATOM   3379  CE2 TYR A 658     -16.399  31.511   0.627  1.00130.24           C  
ATOM   3380  CZ  TYR A 658     -15.821  30.302   1.134  1.00130.24           C  
ATOM   3381  OH  TYR A 658     -16.214  29.100   0.590  1.00130.24           O  
ATOM   3382  H   TYR A 658     -15.844  36.139   2.927  1.00130.24           H  
ATOM   3383  HA  TYR A 658     -14.434  33.674   3.994  1.00130.24           H  
ATOM   3384  HB3 TYR A 658     -13.134  34.113   1.944  1.00130.24           H  
ATOM   3385  HB2 TYR A 658     -14.618  34.905   1.412  1.00130.24           H  
ATOM   3386  HD1 TYR A 658     -13.462  31.801   3.162  1.00130.24           H  
ATOM   3387  HD2 TYR A 658     -16.343  33.685   0.622  1.00130.24           H  
ATOM   3388  HE1 TYR A 658     -14.296  29.507   2.260  1.00130.24           H  
ATOM   3389  HE2 TYR A 658     -17.163  31.415  -0.130  1.00130.24           H  
ATOM   3390  HH  TYR A 658     -16.995  28.832   0.130  1.00130.24           H  
ATOM   3391  N   ASN A 659     -13.322  35.582   5.460  1.00123.02           N  
ATOM   3392  CA  ASN A 659     -12.222  36.302   6.144  1.00123.02           C  
ATOM   3393  C   ASN A 659     -10.875  35.609   5.909  1.00123.02           C  
ATOM   3394  O   ASN A 659     -10.763  34.341   5.922  1.00123.02           O  
ATOM   3395  CB  ASN A 659     -12.672  36.448   7.612  1.00123.02           C  
ATOM   3396  CG  ASN A 659     -12.115  37.702   8.265  1.00123.02           C  
ATOM   3397  OD1 ASN A 659     -10.920  37.761   8.607  1.00123.02           O  
ATOM   3398  ND2 ASN A 659     -12.916  38.715   8.627  1.00123.02           N  
ATOM   3399  H   ASN A 659     -13.886  34.912   5.962  1.00123.02           H  
ATOM   3400  HA  ASN A 659     -12.179  37.310   5.731  1.00123.02           H  
ATOM   3401  HB3 ASN A 659     -12.011  35.721   8.084  1.00123.02           H  
ATOM   3402  HB2 ASN A 659     -13.731  36.406   7.867  1.00123.02           H  
ATOM   3403 HD22 ASN A 659     -12.514  39.633   8.753  1.00123.02           H  
ATOM   3404 HD21 ASN A 659     -13.917  38.676   8.497  1.00123.02           H  
ATOM   3405  N   PHE A 660      -9.814  36.359   6.117  1.00122.40           N  
ATOM   3406  CA  PHE A 660      -8.449  35.951   6.032  1.00122.40           C  
ATOM   3407  C   PHE A 660      -7.614  36.376   7.275  1.00122.40           C  
ATOM   3408  O   PHE A 660      -6.364  36.224   7.269  1.00122.40           O  
ATOM   3409  CB  PHE A 660      -7.765  36.427   4.755  1.00122.40           C  
ATOM   3410  CG  PHE A 660      -8.424  36.072   3.430  1.00122.40           C  
ATOM   3411  CD1 PHE A 660      -8.645  34.750   3.098  1.00122.40           C  
ATOM   3412  CD2 PHE A 660      -8.789  37.076   2.548  1.00122.40           C  
ATOM   3413  CE1 PHE A 660      -9.317  34.372   1.947  1.00122.40           C  
ATOM   3414  CE2 PHE A 660      -9.413  36.722   1.293  1.00122.40           C  
ATOM   3415  CZ  PHE A 660      -9.633  35.379   1.023  1.00122.40           C  
ATOM   3416  H   PHE A 660      -9.915  37.358   6.227  1.00122.40           H  
ATOM   3417  HA  PHE A 660      -8.528  34.866   6.098  1.00122.40           H  
ATOM   3418  HB3 PHE A 660      -6.734  36.075   4.740  1.00122.40           H  
ATOM   3419  HB2 PHE A 660      -7.535  37.492   4.759  1.00122.40           H  
ATOM   3420  HD1 PHE A 660      -8.288  33.889   3.644  1.00122.40           H  
ATOM   3421  HD2 PHE A 660      -8.544  38.088   2.835  1.00122.40           H  
ATOM   3422  HE1 PHE A 660      -9.390  33.334   1.657  1.00122.40           H  
ATOM   3423  HE2 PHE A 660      -9.713  37.500   0.606  1.00122.40           H  
ATOM   3424  HZ  PHE A 660     -10.140  35.081   0.118  1.00122.40           H  
ATOM   3425  N   LYS A 661      -8.237  36.901   8.405  1.00121.71           N  
ATOM   3426  CA  LYS A 661      -7.622  37.120   9.732  1.00121.71           C  
ATOM   3427  C   LYS A 661      -6.561  36.142  10.228  1.00121.71           C  
ATOM   3428  O   LYS A 661      -5.564  36.580  10.813  1.00121.71           O  
ATOM   3429  CB  LYS A 661      -8.732  37.360  10.780  1.00121.71           C  
ATOM   3430  CG  LYS A 661      -9.703  36.160  11.084  1.00121.71           C  
ATOM   3431  CD  LYS A 661     -10.691  36.395  12.267  1.00121.71           C  
ATOM   3432  CE  LYS A 661     -11.861  37.291  11.854  1.00121.71           C  
ATOM   3433  NZ  LYS A 661     -12.898  37.368  12.890  1.00121.71           N1+
ATOM   3434  H   LYS A 661      -9.247  36.871   8.429  1.00121.71           H  
ATOM   3435  HA  LYS A 661      -7.095  38.075   9.720  1.00121.71           H  
ATOM   3436  HB3 LYS A 661      -9.356  38.227  10.561  1.00121.71           H  
ATOM   3437  HB2 LYS A 661      -8.244  37.760  11.669  1.00121.71           H  
ATOM   3438  HG3 LYS A 661      -8.992  35.360  11.292  1.00121.71           H  
ATOM   3439  HG2 LYS A 661     -10.256  35.815  10.210  1.00121.71           H  
ATOM   3440  HD3 LYS A 661     -10.226  37.000  13.046  1.00121.71           H  
ATOM   3441  HD2 LYS A 661     -11.055  35.469  12.711  1.00121.71           H  
ATOM   3442  HE3 LYS A 661     -12.352  36.739  11.052  1.00121.71           H  
ATOM   3443  HE2 LYS A 661     -11.650  38.278  11.441  1.00121.71           H  
ATOM   3444  HZ1 LYS A 661     -13.687  37.849  12.481  1.00121.71           H  
ATOM   3445  HZ2 LYS A 661     -13.317  36.478  13.118  1.00121.71           H  
ATOM   3446  HZ3 LYS A 661     -12.719  37.914  13.721  1.00121.71           H  
ATOM   3447  N   TYR A 662      -6.769  34.858   9.981  1.00117.79           N  
ATOM   3448  CA  TYR A 662      -5.851  33.805  10.533  1.00117.79           C  
ATOM   3449  C   TYR A 662      -4.804  33.321   9.526  1.00117.79           C  
ATOM   3450  O   TYR A 662      -3.995  32.482   9.876  1.00117.79           O  
ATOM   3451  CB  TYR A 662      -6.715  32.624  11.010  1.00117.79           C  
ATOM   3452  CG  TYR A 662      -7.503  32.827  12.319  1.00117.79           C  
ATOM   3453  CD1 TYR A 662      -6.824  33.054  13.480  1.00117.79           C  
ATOM   3454  CD2 TYR A 662      -8.942  32.941  12.306  1.00117.79           C  
ATOM   3455  CE1 TYR A 662      -7.524  33.330  14.655  1.00117.79           C  
ATOM   3456  CE2 TYR A 662      -9.659  33.137  13.484  1.00117.79           C  
ATOM   3457  CZ  TYR A 662      -8.918  33.304  14.693  1.00117.79           C  
ATOM   3458  OH  TYR A 662      -9.685  33.431  15.858  1.00117.79           O  
ATOM   3459  H   TYR A 662      -7.602  34.525   9.517  1.00117.79           H  
ATOM   3460  HA  TYR A 662      -5.171  34.149  11.312  1.00117.79           H  
ATOM   3461  HB3 TYR A 662      -6.271  31.641  10.853  1.00117.79           H  
ATOM   3462  HB2 TYR A 662      -7.528  32.424  10.313  1.00117.79           H  
ATOM   3463  HD1 TYR A 662      -5.749  33.046  13.579  1.00117.79           H  
ATOM   3464  HD2 TYR A 662      -9.539  32.775  11.422  1.00117.79           H  
ATOM   3465  HE1 TYR A 662      -6.999  33.474  15.587  1.00117.79           H  
ATOM   3466  HE2 TYR A 662     -10.738  33.091  13.498  1.00117.79           H  
ATOM   3467  HH  TYR A 662     -10.616  33.508  15.712  1.00117.79           H  
ATOM   3468  N   LEU A 663      -4.839  33.844   8.278  1.00116.18           N  
ATOM   3469  CA  LEU A 663      -3.924  33.594   7.197  1.00116.18           C  
ATOM   3470  C   LEU A 663      -2.975  34.719   7.006  1.00116.18           C  
ATOM   3471  O   LEU A 663      -1.969  34.592   6.298  1.00116.18           O  
ATOM   3472  CB  LEU A 663      -4.652  33.416   5.841  1.00116.18           C  
ATOM   3473  CG  LEU A 663      -5.418  32.066   5.632  1.00116.18           C  
ATOM   3474  CD1 LEU A 663      -4.582  30.807   5.775  1.00116.18           C  
ATOM   3475  CD2 LEU A 663      -6.663  32.055   6.582  1.00116.18           C  
ATOM   3476  H   LEU A 663      -5.505  34.569   8.054  1.00116.18           H  
ATOM   3477  HA  LEU A 663      -3.343  32.688   7.364  1.00116.18           H  
ATOM   3478  HB3 LEU A 663      -3.979  33.488   4.987  1.00116.18           H  
ATOM   3479  HB2 LEU A 663      -5.415  34.185   5.724  1.00116.18           H  
ATOM   3480  HG  LEU A 663      -5.740  31.905   4.603  1.00116.18           H  
ATOM   3481 HD11 LEU A 663      -3.804  30.788   5.012  1.00116.18           H  
ATOM   3482 HD12 LEU A 663      -4.205  30.623   6.781  1.00116.18           H  
ATOM   3483 HD13 LEU A 663      -5.251  29.958   5.641  1.00116.18           H  
ATOM   3484 HD21 LEU A 663      -7.520  31.429   6.333  1.00116.18           H  
ATOM   3485 HD22 LEU A 663      -6.432  31.810   7.618  1.00116.18           H  
ATOM   3486 HD23 LEU A 663      -7.097  33.055   6.592  1.00116.18           H  
ATOM   3487  N   GLN A 664      -3.226  35.922   7.555  1.00127.32           N  
ATOM   3488  CA  GLN A 664      -2.433  37.086   7.312  1.00127.32           C  
ATOM   3489  C   GLN A 664      -1.065  36.997   7.971  1.00127.32           C  
ATOM   3490  O   GLN A 664      -0.820  36.393   9.013  1.00127.32           O  
ATOM   3491  CB  GLN A 664      -3.181  38.366   7.813  1.00127.32           C  
ATOM   3492  CG  GLN A 664      -3.246  38.490   9.327  1.00127.32           C  
ATOM   3493  CD  GLN A 664      -4.268  39.604   9.768  1.00127.32           C  
ATOM   3494  OE1 GLN A 664      -4.168  40.680   9.203  1.00127.32           O  
ATOM   3495  NE2 GLN A 664      -5.162  39.322  10.692  1.00127.32           N  
ATOM   3496  H   GLN A 664      -3.952  36.055   8.245  1.00127.32           H  
ATOM   3497  HA  GLN A 664      -2.268  37.209   6.241  1.00127.32           H  
ATOM   3498  HB3 GLN A 664      -4.188  38.367   7.395  1.00127.32           H  
ATOM   3499  HB2 GLN A 664      -2.718  39.290   7.466  1.00127.32           H  
ATOM   3500  HG3 GLN A 664      -2.253  38.782   9.667  1.00127.32           H  
ATOM   3501  HG2 GLN A 664      -3.416  37.544   9.842  1.00127.32           H  
ATOM   3502 HE22 GLN A 664      -5.963  39.932  10.772  1.00127.32           H  
ATOM   3503 HE21 GLN A 664      -5.227  38.349  10.955  1.00127.32           H  
ATOM   3504  N   CYS A 665      -0.116  37.721   7.388  1.00132.28           N  
ATOM   3505  CA  CYS A 665       1.311  37.840   7.832  1.00132.28           C  
ATOM   3506  C   CYS A 665       1.399  38.257   9.328  1.00132.28           C  
ATOM   3507  O   CYS A 665       0.828  39.272   9.641  1.00132.28           O  
ATOM   3508  CB  CYS A 665       2.041  38.827   6.951  1.00132.28           C  
ATOM   3509  SG  CYS A 665       3.748  39.312   7.397  1.00132.28           S  
ATOM   3510  H   CYS A 665      -0.379  38.281   6.590  1.00132.28           H  
ATOM   3511  HA  CYS A 665       1.709  36.875   7.520  1.00132.28           H  
ATOM   3512  HB3 CYS A 665       1.406  39.707   6.857  1.00132.28           H  
ATOM   3513  HB2 CYS A 665       2.108  38.338   5.978  1.00132.28           H  
ATOM   3514  HG  CYS A 665       3.878  40.469   6.743  1.00132.28           H  
ATOM   3515  N   PRO A 666       2.282  37.604  10.110  1.00130.74           N  
ATOM   3516  CA  PRO A 666       2.528  37.957  11.550  1.00130.74           C  
ATOM   3517  C   PRO A 666       2.497  39.470  11.965  1.00130.74           C  
ATOM   3518  O   PRO A 666       2.017  39.857  13.017  1.00130.74           O  
ATOM   3519  CB  PRO A 666       3.912  37.317  11.795  1.00130.74           C  
ATOM   3520  CG  PRO A 666       3.881  36.092  11.032  1.00130.74           C  
ATOM   3521  CD  PRO A 666       3.090  36.417   9.772  1.00130.74           C  
ATOM   3522  HA  PRO A 666       1.725  37.385  12.014  1.00130.74           H  
ATOM   3523  HB3 PRO A 666       4.095  37.145  12.856  1.00130.74           H  
ATOM   3524  HB2 PRO A 666       4.667  37.993  11.395  1.00130.74           H  
ATOM   3525  HG3 PRO A 666       3.365  35.312  11.592  1.00130.74           H  
ATOM   3526  HG2 PRO A 666       4.840  35.704  10.690  1.00130.74           H  
ATOM   3527  HD2 PRO A 666       3.841  36.512   8.988  1.00130.74           H  
ATOM   3528  HD3 PRO A 666       2.415  35.622   9.456  1.00130.74           H  
ATOM   3529  N   LEU A 667       3.045  40.362  11.121  1.00130.60           N  
ATOM   3530  CA  LEU A 667       3.177  41.791  11.315  1.00130.60           C  
ATOM   3531  C   LEU A 667       1.892  42.542  11.274  1.00130.60           C  
ATOM   3532  O   LEU A 667       1.831  43.632  11.768  1.00130.60           O  
ATOM   3533  CB  LEU A 667       4.087  42.327  10.178  1.00130.60           C  
ATOM   3534  CG  LEU A 667       5.477  41.597  10.048  1.00130.60           C  
ATOM   3535  CD1 LEU A 667       6.428  42.213   9.004  1.00130.60           C  
ATOM   3536  CD2 LEU A 667       6.312  41.553  11.340  1.00130.60           C  
ATOM   3537  H   LEU A 667       3.335  40.067  10.199  1.00130.60           H  
ATOM   3538  HA  LEU A 667       3.505  41.924  12.346  1.00130.60           H  
ATOM   3539  HB3 LEU A 667       4.296  43.383  10.345  1.00130.60           H  
ATOM   3540  HB2 LEU A 667       3.597  42.269   9.206  1.00130.60           H  
ATOM   3541  HG  LEU A 667       5.333  40.542   9.813  1.00130.60           H  
ATOM   3542 HD11 LEU A 667       7.336  41.619   8.898  1.00130.60           H  
ATOM   3543 HD12 LEU A 667       5.936  42.281   8.034  1.00130.60           H  
ATOM   3544 HD13 LEU A 667       6.717  43.228   9.278  1.00130.60           H  
ATOM   3545 HD21 LEU A 667       7.296  41.105  11.198  1.00130.60           H  
ATOM   3546 HD22 LEU A 667       6.488  42.560  11.717  1.00130.60           H  
ATOM   3547 HD23 LEU A 667       5.829  40.929  12.092  1.00130.60           H  
ATOM   3548  N   GLU A 668       0.875  42.066  10.577  1.00130.69           N  
ATOM   3549  CA  GLU A 668      -0.328  42.827  10.217  1.00130.69           C  
ATOM   3550  C   GLU A 668      -1.245  42.948  11.468  1.00130.69           C  
ATOM   3551  O   GLU A 668      -1.785  44.045  11.635  1.00130.69           O  
ATOM   3552  CB  GLU A 668      -1.075  41.945   9.083  1.00  0.00           C  
ATOM   3553  CG  GLU A 668      -0.460  42.036   7.647  1.00  0.00           C  
ATOM   3554  CD  GLU A 668      -0.822  43.312   6.984  1.00  0.00           C  
ATOM   3555  OE1 GLU A 668      -1.382  44.230   7.657  1.00  0.00           O  
ATOM   3556  OE2 GLU A 668      -0.555  43.412   5.799  1.00  0.00           O1-
ATOM   3557  H   GLU A 668       1.065  41.215  10.068  1.00130.69           H  
ATOM   3558  HA  GLU A 668       0.049  43.792   9.880  1.00130.69           H  
ATOM   3559  HB2 GLU A 668      -1.249  40.898   9.330  1.00  0.00           H  
ATOM   3560  HB3 GLU A 668      -2.130  42.214   9.041  1.00  0.00           H  
ATOM   3561  HG2 GLU A 668       0.611  41.858   7.739  1.00  0.00           H  
ATOM   3562  HG3 GLU A 668      -0.909  41.206   7.101  1.00  0.00           H  
ATOM   3563  N   PHE A 669      -1.487  41.837  12.139  1.00  9.10           N  
ATOM   3564  CA  PHE A 669      -2.281  41.837  13.359  1.00 28.44           C  
ATOM   3565  C   PHE A 669      -1.588  42.447  14.517  1.00 13.75           C  
ATOM   3566  O   PHE A 669      -2.184  43.055  15.429  1.00 20.17           O  
ATOM   3567  CB  PHE A 669      -2.994  40.490  13.607  1.00  0.00           C  
ATOM   3568  CG  PHE A 669      -2.067  39.403  14.056  1.00  0.00           C  
ATOM   3569  CD1 PHE A 669      -1.651  39.357  15.412  1.00  0.00           C  
ATOM   3570  CD2 PHE A 669      -1.697  38.436  13.124  1.00  0.00           C  
ATOM   3571  CE1 PHE A 669      -0.876  38.269  15.804  1.00  0.00           C  
ATOM   3572  CE2 PHE A 669      -0.934  37.336  13.589  1.00  0.00           C  
ATOM   3573  CZ  PHE A 669      -0.456  37.280  14.879  1.00  0.00           C  
ATOM   3574  HB2 PHE A 669      -3.726  40.632  14.403  1.00  0.00           H  
ATOM   3575  HB3 PHE A 669      -3.418  40.102  12.681  1.00  0.00           H  
ATOM   3576  HD1 PHE A 669      -1.921  40.157  16.085  1.00  0.00           H  
ATOM   3577  HD2 PHE A 669      -2.142  38.465  12.140  1.00  0.00           H  
ATOM   3578  HE1 PHE A 669      -0.536  38.179  16.825  1.00  0.00           H  
ATOM   3579  HE2 PHE A 669      -0.694  36.527  12.914  1.00  0.00           H  
ATOM   3580  HZ  PHE A 669       0.085  36.423  15.252  1.00  0.00           H  
ATOM   3581  H   PHE A 669      -0.995  41.009  11.836  1.00  0.00           H  
ATOM   3582  HA  PHE A 669      -3.079  42.579  13.354  1.00  0.00           H  
ATOM   3583  N   THR A 670      -0.297  42.224  14.611  1.00 23.19           N  
ATOM   3584  CA  THR A 670       0.496  42.810  15.650  1.00 31.60           C  
ATOM   3585  C   THR A 670       0.597  44.391  15.517  1.00 16.40           C  
ATOM   3586  O   THR A 670       0.705  45.135  16.463  1.00 21.95           O  
ATOM   3587  CB  THR A 670       1.954  42.214  15.680  1.00  0.00           C  
ATOM   3588  OG1 THR A 670       2.536  42.224  14.432  1.00  0.00           O  
ATOM   3589  CG2 THR A 670       2.062  40.800  16.175  1.00  0.00           C  
ATOM   3590  HB  THR A 670       2.602  42.761  16.366  1.00  0.00           H  
ATOM   3591  HG1 THR A 670       2.365  41.373  14.057  1.00  0.00           H  
ATOM   3592 HG21 THR A 670       1.906  40.666  17.246  1.00  0.00           H  
ATOM   3593 HG22 THR A 670       1.414  40.086  15.666  1.00  0.00           H  
ATOM   3594 HG23 THR A 670       3.046  40.333  16.147  1.00  0.00           H  
ATOM   3595  H   THR A 670       0.242  41.673  13.959  1.00  0.00           H  
ATOM   3596  HA  THR A 670       0.001  42.560  16.588  1.00  0.00           H  
ATOM   3597  N   LYS A 671       0.360  44.843  14.237  1.00 25.22           N  
ATOM   3598  CA  LYS A 671       0.446  46.254  13.775  1.00 20.59           C  
ATOM   3599  C   LYS A 671       1.965  46.630  13.565  1.00 44.95           C  
ATOM   3600  O   LYS A 671       2.238  47.857  13.551  1.00 26.41           O  
ATOM   3601  CB  LYS A 671      -0.310  47.311  14.658  1.00  0.00           C  
ATOM   3602  CG  LYS A 671      -1.818  46.969  14.814  1.00  0.00           C  
ATOM   3603  CD  LYS A 671      -2.804  47.281  13.611  1.00  0.00           C  
ATOM   3604  CE  LYS A 671      -4.142  46.467  13.618  1.00  0.00           C  
ATOM   3605  NZ  LYS A 671      -5.044  46.907  12.566  1.00  0.00           N1+
ATOM   3606  HB2 LYS A 671      -0.176  48.309  14.241  1.00  0.00           H  
ATOM   3607  HB3 LYS A 671       0.171  47.235  15.633  1.00  0.00           H  
ATOM   3608  HG2 LYS A 671      -2.216  47.362  15.749  1.00  0.00           H  
ATOM   3609  HG3 LYS A 671      -1.935  45.903  15.006  1.00  0.00           H  
ATOM   3610  HD2 LYS A 671      -3.108  48.255  13.995  1.00  0.00           H  
ATOM   3611  HD3 LYS A 671      -2.310  47.429  12.651  1.00  0.00           H  
ATOM   3612  HE2 LYS A 671      -3.899  45.417  13.460  1.00  0.00           H  
ATOM   3613  HE3 LYS A 671      -4.614  46.516  14.599  1.00  0.00           H  
ATOM   3614  HZ1 LYS A 671      -5.564  47.748  12.774  1.00  0.00           H  
ATOM   3615  HZ2 LYS A 671      -4.496  46.897  11.717  1.00  0.00           H  
ATOM   3616  HZ3 LYS A 671      -5.674  46.119  12.511  1.00  0.00           H  
ATOM   3617  H   LYS A 671       0.272  44.131  13.527  1.00  0.00           H  
ATOM   3618  HA  LYS A 671      -0.052  46.274  12.806  1.00  0.00           H  
ATOM   3619  N   LYS A 672       2.941  45.713  13.428  1.00 51.33           N  
ATOM   3620  CA  LYS A 672       4.371  45.869  13.268  1.00  8.59           C  
ATOM   3621  C   LYS A 672       4.971  45.901  11.845  1.00 21.73           C  
ATOM   3622  O   LYS A 672       6.221  45.813  11.679  1.00 16.67           O  
ATOM   3623  CB  LYS A 672       5.018  44.795  14.162  1.00  0.00           C  
ATOM   3624  CG  LYS A 672       4.806  44.920  15.657  1.00  0.00           C  
ATOM   3625  CD  LYS A 672       5.359  43.687  16.445  1.00  0.00           C  
ATOM   3626  CE  LYS A 672       5.196  43.667  17.994  1.00  0.00           C  
ATOM   3627  NZ  LYS A 672       5.918  42.583  18.656  1.00  0.00           N1+
ATOM   3628  HB2 LYS A 672       4.704  43.807  13.824  1.00  0.00           H  
ATOM   3629  HB3 LYS A 672       6.104  44.865  14.106  1.00  0.00           H  
ATOM   3630  HG2 LYS A 672       5.249  45.837  16.046  1.00  0.00           H  
ATOM   3631  HG3 LYS A 672       3.795  44.938  16.065  1.00  0.00           H  
ATOM   3632  HD2 LYS A 672       4.966  42.759  16.029  1.00  0.00           H  
ATOM   3633  HD3 LYS A 672       6.425  43.703  16.219  1.00  0.00           H  
ATOM   3634  HE2 LYS A 672       5.641  44.576  18.400  1.00  0.00           H  
ATOM   3635  HE3 LYS A 672       4.186  43.617  18.399  1.00  0.00           H  
ATOM   3636  HZ1 LYS A 672       5.604  42.438  19.605  1.00  0.00           H  
ATOM   3637  HZ2 LYS A 672       5.671  41.726  18.183  1.00  0.00           H  
ATOM   3638  HZ3 LYS A 672       6.912  42.672  18.501  1.00  0.00           H  
ATOM   3639  H   LYS A 672       2.545  44.784  13.408  1.00  0.00           H  
ATOM   3640  HA  LYS A 672       4.606  46.851  13.678  1.00  0.00           H  
ATOM   3641  N   THR A 673       4.147  46.059  10.864  1.00 16.15           N  
ATOM   3642  CA  THR A 673       4.562  46.270   9.457  1.00  7.87           C  
ATOM   3643  C   THR A 673       5.623  47.378   9.221  1.00 28.97           C  
ATOM   3644  O   THR A 673       6.551  47.022   8.498  1.00 18.78           O  
ATOM   3645  CB  THR A 673       3.305  46.327   8.561  1.00  0.00           C  
ATOM   3646  OG1 THR A 673       2.428  47.370   8.913  1.00  0.00           O  
ATOM   3647  CG2 THR A 673       2.422  45.070   8.538  1.00  0.00           C  
ATOM   3648  HB  THR A 673       3.673  46.540   7.557  1.00  0.00           H  
ATOM   3649  HG1 THR A 673       1.949  47.696   8.166  1.00  0.00           H  
ATOM   3650 HG21 THR A 673       3.057  44.218   8.296  1.00  0.00           H  
ATOM   3651 HG22 THR A 673       1.987  44.891   9.521  1.00  0.00           H  
ATOM   3652 HG23 THR A 673       1.573  45.078   7.854  1.00  0.00           H  
ATOM   3653  H   THR A 673       3.154  45.915  10.979  1.00  0.00           H  
ATOM   3654  HA  THR A 673       5.034  45.319   9.213  1.00  0.00           H  
ATOM   3655  N   PRO A 674       5.605  48.633   9.705  1.00  9.54           N  
ATOM   3656  CA  PRO A 674       6.762  49.539   9.553  1.00 11.78           C  
ATOM   3657  C   PRO A 674       7.941  49.350  10.594  1.00 13.81           C  
ATOM   3658  O   PRO A 674       9.045  49.898  10.400  1.00 23.44           O  
ATOM   3659  CD  PRO A 674       4.455  49.332  10.303  1.00  0.00           C  
ATOM   3660  CB  PRO A 674       6.147  50.958   9.735  1.00  0.00           C  
ATOM   3661  CG  PRO A 674       5.010  50.796  10.692  1.00  0.00           C  
ATOM   3662  HD3 PRO A 674       3.760  49.438   9.470  1.00  0.00           H  
ATOM   3663  HD2 PRO A 674       4.046  48.813  11.170  1.00  0.00           H  
ATOM   3664  HB2 PRO A 674       6.891  51.691  10.049  1.00  0.00           H  
ATOM   3665  HB3 PRO A 674       5.742  51.347   8.801  1.00  0.00           H  
ATOM   3666  HG3 PRO A 674       4.222  51.547  10.628  1.00  0.00           H  
ATOM   3667  HG2 PRO A 674       5.348  50.866  11.726  1.00  0.00           H  
ATOM   3668  HA  PRO A 674       7.214  49.534   8.561  1.00  0.00           H  
ATOM   3669  N   THR A 675       7.658  48.650  11.705  1.00  3.74           N  
ATOM   3670  CA  THR A 675       8.394  48.782  12.918  1.00 14.07           C  
ATOM   3671  C   THR A 675       9.513  47.634  12.980  1.00 14.42           C  
ATOM   3672  O   THR A 675      10.724  47.839  13.194  1.00 11.46           O  
ATOM   3673  CB  THR A 675       7.443  48.631  14.094  1.00  0.00           C  
ATOM   3674  OG1 THR A 675       6.109  49.080  13.938  1.00  0.00           O  
ATOM   3675  CG2 THR A 675       7.972  49.252  15.405  1.00  0.00           C  
ATOM   3676  HB  THR A 675       7.294  47.600  14.414  1.00  0.00           H  
ATOM   3677  HG1 THR A 675       6.177  50.013  14.067  1.00  0.00           H  
ATOM   3678 HG21 THR A 675       8.210  50.282  15.139  1.00  0.00           H  
ATOM   3679 HG22 THR A 675       7.220  49.293  16.193  1.00  0.00           H  
ATOM   3680 HG23 THR A 675       8.922  48.844  15.750  1.00  0.00           H  
ATOM   3681  H   THR A 675       6.727  48.267  11.784  1.00  0.00           H  
ATOM   3682  HA  THR A 675       8.900  49.740  12.793  1.00  0.00           H  
ATOM   3683  N   GLN A 676       9.117  46.364  12.739  1.00 17.69           N  
ATOM   3684  CA  GLN A 676       9.951  45.185  12.829  1.00 11.38           C  
ATOM   3685  C   GLN A 676      10.440  44.973  11.393  1.00 10.71           C  
ATOM   3686  O   GLN A 676       9.664  44.833  10.510  1.00 17.06           O  
ATOM   3687  CB  GLN A 676       9.027  43.992  13.201  1.00  0.00           C  
ATOM   3688  CG  GLN A 676       9.122  43.712  14.733  1.00  0.00           C  
ATOM   3689  CD  GLN A 676      10.403  43.106  15.225  1.00  0.00           C  
ATOM   3690  OE1 GLN A 676      11.217  42.588  14.467  1.00  0.00           O  
ATOM   3691  NE2 GLN A 676      10.676  43.369  16.535  1.00  0.00           N  
ATOM   3692  HB2 GLN A 676       7.968  43.958  12.942  1.00  0.00           H  
ATOM   3693  HB3 GLN A 676       9.345  43.088  12.682  1.00  0.00           H  
ATOM   3694  HG2 GLN A 676       8.394  42.958  15.032  1.00  0.00           H  
ATOM   3695  HG3 GLN A 676       8.959  44.630  15.297  1.00  0.00           H  
ATOM   3696 HE22 GLN A 676      11.513  42.967  16.931  1.00  0.00           H  
ATOM   3697 HE21 GLN A 676       9.977  43.871  17.063  1.00  0.00           H  
ATOM   3698  H   GLN A 676       8.196  46.324  12.328  1.00  0.00           H  
ATOM   3699  HA  GLN A 676      10.770  45.302  13.539  1.00  0.00           H  
ATOM   3700  N   ASP A 677      11.770  44.815  11.232  1.00153.40           N  
ATOM   3701  CA  ASP A 677      12.449  44.887   9.989  1.00153.40           C  
ATOM   3702  C   ASP A 677      12.898  43.459   9.560  1.00153.40           C  
ATOM   3703  O   ASP A 677      13.587  43.438   8.565  1.00153.40           O  
ATOM   3704  CB  ASP A 677      13.773  45.722  10.272  1.00  0.00           C  
ATOM   3705  CG  ASP A 677      14.739  45.159  11.284  1.00  0.00           C  
ATOM   3706  OD1 ASP A 677      14.449  45.130  12.492  1.00  0.00           O  
ATOM   3707  OD2 ASP A 677      15.873  44.773  10.845  1.00  0.00           O1-
ATOM   3708  HA  ASP A 677      11.798  45.423   9.299  1.00153.40           H  
ATOM   3709  HB2 ASP A 677      14.327  45.934   9.357  1.00  0.00           H  
ATOM   3710  HB3 ASP A 677      13.575  46.787  10.392  1.00  0.00           H  
ATOM   3711  H   ASP A 677      12.308  44.844  12.086  1.00  0.00           H  
ATOM   3712  N   VAL A 678      12.396  42.424  10.235  1.00149.17           N  
ATOM   3713  CA  VAL A 678      12.463  41.069   9.687  1.00149.17           C  
ATOM   3714  C   VAL A 678      11.348  40.836   8.624  1.00149.17           C  
ATOM   3715  O   VAL A 678      10.206  41.351   8.768  1.00149.17           O  
ATOM   3716  CB  VAL A 678      12.287  40.144  10.854  1.00149.17           C  
ATOM   3717  CG1 VAL A 678      13.451  40.040  11.803  1.00149.17           C  
ATOM   3718  CG2 VAL A 678      10.942  40.339  11.592  1.00149.17           C  
ATOM   3719  H   VAL A 678      11.962  42.510  11.143  1.00149.17           H  
ATOM   3720  HA  VAL A 678      13.464  40.865   9.306  1.00149.17           H  
ATOM   3721  HB  VAL A 678      12.270  39.153  10.399  1.00149.17           H  
ATOM   3722 HG11 VAL A 678      13.156  39.286  12.532  1.00149.17           H  
ATOM   3723 HG12 VAL A 678      14.344  39.671  11.297  1.00149.17           H  
ATOM   3724 HG13 VAL A 678      13.791  40.976  12.246  1.00149.17           H  
ATOM   3725 HG21 VAL A 678      10.783  39.574  12.352  1.00149.17           H  
ATOM   3726 HG22 VAL A 678      11.001  41.224  12.226  1.00149.17           H  
ATOM   3727 HG23 VAL A 678      10.023  40.262  11.012  1.00149.17           H  
ATOM   3728  N   ILE A 679      11.675  39.952   7.653  1.00142.68           N  
ATOM   3729  CA  ILE A 679      10.774  39.669   6.471  1.00142.68           C  
ATOM   3730  C   ILE A 679      10.413  38.170   6.593  1.00142.68           C  
ATOM   3731  O   ILE A 679      11.206  37.353   7.076  1.00142.68           O  
ATOM   3732  CB  ILE A 679      11.408  40.118   5.216  1.00142.68           C  
ATOM   3733  CG1 ILE A 679      12.853  39.608   4.972  1.00142.68           C  
ATOM   3734  CG2 ILE A 679      11.370  41.664   5.080  1.00142.68           C  
ATOM   3735  CD1 ILE A 679      13.212  39.660   3.492  1.00142.68           C  
ATOM   3736  H   ILE A 679      12.470  39.334   7.577  1.00142.68           H  
ATOM   3737  HA  ILE A 679       9.839  40.224   6.543  1.00142.68           H  
ATOM   3738  HB  ILE A 679      10.774  39.802   4.387  1.00142.68           H  
ATOM   3739 HG13 ILE A 679      12.897  38.611   5.410  1.00142.68           H  
ATOM   3740 HG12 ILE A 679      13.600  40.124   5.576  1.00142.68           H  
ATOM   3741 HG21 ILE A 679      11.334  41.981   4.038  1.00142.68           H  
ATOM   3742 HG22 ILE A 679      10.609  42.178   5.666  1.00142.68           H  
ATOM   3743 HG23 ILE A 679      12.284  42.119   5.463  1.00142.68           H  
ATOM   3744 HD11 ILE A 679      13.026  40.670   3.127  1.00142.68           H  
ATOM   3745 HD12 ILE A 679      14.245  39.523   3.172  1.00142.68           H  
ATOM   3746 HD13 ILE A 679      12.648  38.898   2.954  1.00142.68           H  
ATOM   3747  N   TYR A 680       9.254  37.760   6.031  1.00133.92           N  
ATOM   3748  CA  TYR A 680       8.735  36.407   5.876  1.00133.92           C  
ATOM   3749  C   TYR A 680       8.585  36.086   4.410  1.00133.92           C  
ATOM   3750  O   TYR A 680       8.194  36.990   3.624  1.00133.92           O  
ATOM   3751  CB  TYR A 680       7.411  36.192   6.725  1.00133.92           C  
ATOM   3752  CG  TYR A 680       7.543  36.467   8.198  1.00133.92           C  
ATOM   3753  CD1 TYR A 680       8.120  35.557   9.085  1.00133.92           C  
ATOM   3754  CD2 TYR A 680       7.252  37.741   8.752  1.00133.92           C  
ATOM   3755  CE1 TYR A 680       8.217  35.815  10.430  1.00133.92           C  
ATOM   3756  CE2 TYR A 680       7.363  38.020  10.135  1.00133.92           C  
ATOM   3757  CZ  TYR A 680       7.887  37.053  11.004  1.00133.92           C  
ATOM   3758  OH  TYR A 680       7.922  37.462  12.319  1.00133.92           O  
ATOM   3759  H   TYR A 680       8.603  38.437   5.659  1.00133.92           H  
ATOM   3760  HA  TYR A 680       9.417  35.619   6.194  1.00133.92           H  
ATOM   3761  HB3 TYR A 680       6.935  35.220   6.592  1.00133.92           H  
ATOM   3762  HB2 TYR A 680       6.792  36.978   6.292  1.00133.92           H  
ATOM   3763  HD1 TYR A 680       8.613  34.672   8.711  1.00133.92           H  
ATOM   3764  HD2 TYR A 680       6.849  38.462   8.057  1.00133.92           H  
ATOM   3765  HE1 TYR A 680       8.609  35.075  11.112  1.00133.92           H  
ATOM   3766  HE2 TYR A 680       7.111  39.024  10.442  1.00133.92           H  
ATOM   3767  HH  TYR A 680       8.553  36.903  12.745  1.00133.92           H  
ATOM   3768  N   GLU A 681       8.633  34.789   4.031  1.00126.65           N  
ATOM   3769  CA  GLU A 681       8.411  34.294   2.686  1.00126.65           C  
ATOM   3770  C   GLU A 681       6.951  34.437   2.165  1.00126.65           C  
ATOM   3771  O   GLU A 681       6.090  33.938   2.867  1.00126.65           O  
ATOM   3772  CB  GLU A 681       8.909  32.756   2.668  1.00126.65           C  
ATOM   3773  CG  GLU A 681       8.821  32.134   1.292  1.00126.65           C  
ATOM   3774  CD  GLU A 681      10.051  32.478   0.438  1.00126.65           C  
ATOM   3775  OE1 GLU A 681       9.855  33.023  -0.678  1.00126.65           O  
ATOM   3776  OE2 GLU A 681      11.165  32.263   0.935  1.00126.65           O1-
ATOM   3777  H   GLU A 681       8.858  34.071   4.705  1.00126.65           H  
ATOM   3778  HA  GLU A 681       9.087  34.790   1.990  1.00126.65           H  
ATOM   3779  HB3 GLU A 681       8.320  32.249   3.432  1.00126.65           H  
ATOM   3780  HB2 GLU A 681       9.902  32.660   3.107  1.00126.65           H  
ATOM   3781  HG3 GLU A 681       7.910  32.338   0.731  1.00126.65           H  
ATOM   3782  HG2 GLU A 681       8.798  31.061   1.479  1.00126.65           H  
ATOM   3783  N   PRO A 682       6.623  35.208   1.128  1.00115.99           N  
ATOM   3784  CA  PRO A 682       5.202  35.574   0.879  1.00115.99           C  
ATOM   3785  C   PRO A 682       4.267  34.491   0.458  1.00115.99           C  
ATOM   3786  O   PRO A 682       4.747  33.509  -0.072  1.00115.99           O  
ATOM   3787  CB  PRO A 682       5.254  36.717  -0.083  1.00115.99           C  
ATOM   3788  CG  PRO A 682       6.561  36.622  -0.726  1.00115.99           C  
ATOM   3789  CD  PRO A 682       7.502  36.012   0.333  1.00115.99           C  
ATOM   3790  HA  PRO A 682       4.740  35.940   1.796  1.00115.99           H  
ATOM   3791  HB3 PRO A 682       5.159  37.739   0.282  1.00115.99           H  
ATOM   3792  HB2 PRO A 682       4.528  36.614  -0.890  1.00115.99           H  
ATOM   3793  HG3 PRO A 682       6.961  37.566  -1.095  1.00115.99           H  
ATOM   3794  HG2 PRO A 682       6.519  35.898  -1.540  1.00115.99           H  
ATOM   3795  HD2 PRO A 682       8.206  35.300  -0.097  1.00115.99           H  
ATOM   3796  HD3 PRO A 682       8.041  36.724   0.958  1.00115.99           H  
ATOM   3797  N   LEU A 683       2.950  34.668   0.742  1.00110.22           N  
ATOM   3798  CA  LEU A 683       1.836  33.708   0.814  1.00110.22           C  
ATOM   3799  C   LEU A 683       1.942  32.925   2.173  1.00110.22           C  
ATOM   3800  O   LEU A 683       1.534  31.758   2.247  1.00110.22           O  
ATOM   3801  CB  LEU A 683       1.623  32.777  -0.474  1.00110.22           C  
ATOM   3802  CG  LEU A 683       1.162  33.587  -1.720  1.00110.22           C  
ATOM   3803  CD1 LEU A 683       1.459  32.932  -3.054  1.00110.22           C  
ATOM   3804  CD2 LEU A 683      -0.316  33.817  -1.696  1.00110.22           C  
ATOM   3805  H   LEU A 683       2.656  35.599   1.001  1.00110.22           H  
ATOM   3806  HA  LEU A 683       0.921  34.301   0.811  1.00110.22           H  
ATOM   3807  HB3 LEU A 683       0.817  32.059  -0.323  1.00110.22           H  
ATOM   3808  HB2 LEU A 683       2.523  32.165  -0.515  1.00110.22           H  
ATOM   3809  HG  LEU A 683       1.831  34.448  -1.702  1.00110.22           H  
ATOM   3810 HD11 LEU A 683       2.532  32.740  -3.060  1.00110.22           H  
ATOM   3811 HD12 LEU A 683       0.776  32.095  -3.200  1.00110.22           H  
ATOM   3812 HD13 LEU A 683       1.311  33.621  -3.885  1.00110.22           H  
ATOM   3813 HD21 LEU A 683      -0.799  32.844  -1.604  1.00110.22           H  
ATOM   3814 HD22 LEU A 683      -0.520  34.470  -0.848  1.00110.22           H  
ATOM   3815 HD23 LEU A 683      -0.643  34.406  -2.553  1.00110.22           H  
ATOM   3816  N   THR A 684       2.537  33.564   3.158  1.00113.25           N  
ATOM   3817  CA  THR A 684       3.174  32.976   4.424  1.00113.25           C  
ATOM   3818  C   THR A 684       2.445  31.824   5.094  1.00113.25           C  
ATOM   3819  O   THR A 684       3.040  30.786   5.414  1.00113.25           O  
ATOM   3820  CB  THR A 684       3.426  34.184   5.429  1.00113.25           C  
ATOM   3821  OG1 THR A 684       2.160  34.793   5.766  1.00113.25           O  
ATOM   3822  CG2 THR A 684       4.315  35.324   4.882  1.00113.25           C  
ATOM   3823  H   THR A 684       2.652  34.565   3.092  1.00113.25           H  
ATOM   3824  HA  THR A 684       4.173  32.565   4.282  1.00113.25           H  
ATOM   3825  HB  THR A 684       3.746  33.787   6.392  1.00113.25           H  
ATOM   3826  HG1 THR A 684       1.491  34.675   5.109  1.00113.25           H  
ATOM   3827 HG21 THR A 684       4.178  36.139   5.593  1.00113.25           H  
ATOM   3828 HG22 THR A 684       5.361  35.020   4.925  1.00113.25           H  
ATOM   3829 HG23 THR A 684       3.909  35.636   3.920  1.00113.25           H  
ATOM   3830  N   ALA A 685       1.144  31.973   5.350  1.00109.78           N  
ATOM   3831  CA  ALA A 685       0.324  30.965   6.003  1.00109.78           C  
ATOM   3832  C   ALA A 685       0.330  29.689   5.147  1.00109.78           C  
ATOM   3833  O   ALA A 685       0.567  28.583   5.646  1.00109.78           O  
ATOM   3834  CB  ALA A 685      -1.025  31.495   6.551  1.00109.78           C  
ATOM   3835  H   ALA A 685       0.672  32.825   5.085  1.00109.78           H  
ATOM   3836  HA  ALA A 685       0.881  30.750   6.915  1.00109.78           H  
ATOM   3837  HB1 ALA A 685      -1.523  30.674   7.067  1.00109.78           H  
ATOM   3838  HB2 ALA A 685      -1.004  32.354   7.222  1.00109.78           H  
ATOM   3839  HB3 ALA A 685      -1.662  31.908   5.769  1.00109.78           H  
ATOM   3840  N   LEU A 686       0.057  29.774   3.845  1.00107.28           N  
ATOM   3841  CA  LEU A 686      -0.187  28.622   2.882  1.00107.28           C  
ATOM   3842  C   LEU A 686       1.219  28.135   2.481  1.00107.28           C  
ATOM   3843  O   LEU A 686       1.344  26.935   2.199  1.00107.28           O  
ATOM   3844  CB  LEU A 686      -1.031  29.079   1.594  1.00107.28           C  
ATOM   3845  CG  LEU A 686      -2.581  28.841   1.630  1.00107.28           C  
ATOM   3846  CD1 LEU A 686      -3.280  29.751   2.602  1.00107.28           C  
ATOM   3847  CD2 LEU A 686      -3.096  29.037   0.205  1.00107.28           C  
ATOM   3848  H   LEU A 686       0.137  30.718   3.496  1.00107.28           H  
ATOM   3849  HA  LEU A 686      -0.641  27.749   3.351  1.00107.28           H  
ATOM   3850  HB3 LEU A 686      -0.660  28.375   0.849  1.00107.28           H  
ATOM   3851  HB2 LEU A 686      -0.833  30.104   1.281  1.00107.28           H  
ATOM   3852  HG  LEU A 686      -2.687  27.793   1.908  1.00107.28           H  
ATOM   3853 HD11 LEU A 686      -4.349  29.746   2.389  1.00107.28           H  
ATOM   3854 HD12 LEU A 686      -3.093  29.508   3.648  1.00107.28           H  
ATOM   3855 HD13 LEU A 686      -2.959  30.784   2.468  1.00107.28           H  
ATOM   3856 HD21 LEU A 686      -4.130  28.761  -0.007  1.00107.28           H  
ATOM   3857 HD22 LEU A 686      -3.035  30.058  -0.172  1.00107.28           H  
ATOM   3858 HD23 LEU A 686      -2.404  28.466  -0.412  1.00107.28           H  
ATOM   3859  N   ASN A 687       2.212  29.090   2.412  1.00106.09           N  
ATOM   3860  CA  ASN A 687       3.627  28.739   2.137  1.00106.09           C  
ATOM   3861  C   ASN A 687       4.196  27.771   3.189  1.00106.09           C  
ATOM   3862  O   ASN A 687       4.850  26.832   2.745  1.00106.09           O  
ATOM   3863  CB  ASN A 687       4.531  29.997   2.092  1.00106.09           C  
ATOM   3864  CG  ASN A 687       5.628  29.886   1.085  1.00106.09           C  
ATOM   3865  OD1 ASN A 687       6.479  28.984   1.050  1.00106.09           O  
ATOM   3866  ND2 ASN A 687       5.715  30.882   0.196  1.00106.09           N  
ATOM   3867  H   ASN A 687       2.131  30.068   2.651  1.00106.09           H  
ATOM   3868  HA  ASN A 687       3.587  28.182   1.200  1.00106.09           H  
ATOM   3869  HB3 ASN A 687       5.006  30.164   3.059  1.00106.09           H  
ATOM   3870  HB2 ASN A 687       4.036  30.952   1.914  1.00106.09           H  
ATOM   3871 HD22 ASN A 687       6.517  30.796  -0.410  1.00106.09           H  
ATOM   3872 HD21 ASN A 687       5.053  31.645   0.172  1.00106.09           H  
ATOM   3873  N   ALA A 688       3.786  27.954   4.439  1.00109.18           N  
ATOM   3874  CA  ALA A 688       4.086  27.143   5.556  1.00109.18           C  
ATOM   3875  C   ALA A 688       3.396  25.819   5.458  1.00109.18           C  
ATOM   3876  O   ALA A 688       4.008  24.803   5.952  1.00109.18           O  
ATOM   3877  CB  ALA A 688       3.617  27.780   6.830  1.00109.18           C  
ATOM   3878  H   ALA A 688       3.139  28.719   4.565  1.00109.18           H  
ATOM   3879  HA  ALA A 688       5.167  27.018   5.630  1.00109.18           H  
ATOM   3880  HB1 ALA A 688       3.690  27.184   7.739  1.00109.18           H  
ATOM   3881  HB2 ALA A 688       4.154  28.725   6.909  1.00109.18           H  
ATOM   3882  HB3 ALA A 688       2.539  27.922   6.757  1.00109.18           H  
ATOM   3883  N   MET A 689       2.178  25.750   4.833  1.00107.76           N  
ATOM   3884  CA  MET A 689       1.434  24.466   4.836  1.00107.76           C  
ATOM   3885  C   MET A 689       1.918  23.567   3.696  1.00107.76           C  
ATOM   3886  O   MET A 689       1.982  22.344   3.833  1.00107.76           O  
ATOM   3887  CB  MET A 689      -0.081  24.739   4.548  1.00107.76           C  
ATOM   3888  CG  MET A 689      -0.888  25.322   5.695  1.00107.76           C  
ATOM   3889  SD  MET A 689      -2.310  26.334   5.078  1.00107.76           S  
ATOM   3890  CE  MET A 689      -2.689  27.451   6.466  1.00107.76           C  
ATOM   3891  H   MET A 689       1.762  26.606   4.494  1.00107.76           H  
ATOM   3892  HA  MET A 689       1.726  24.047   5.799  1.00107.76           H  
ATOM   3893  HB3 MET A 689      -0.589  23.798   4.336  1.00107.76           H  
ATOM   3894  HB2 MET A 689      -0.112  25.427   3.703  1.00107.76           H  
ATOM   3895  HG3 MET A 689      -0.221  25.942   6.295  1.00107.76           H  
ATOM   3896  HG2 MET A 689      -1.372  24.581   6.331  1.00107.76           H  
ATOM   3897  HE1 MET A 689      -1.790  28.043   6.638  1.00107.76           H  
ATOM   3898  HE2 MET A 689      -3.587  28.067   6.419  1.00107.76           H  
ATOM   3899  HE3 MET A 689      -2.909  26.802   7.314  1.00107.76           H  
ATOM   3900  N   VAL A 690       2.328  24.126   2.523  1.00106.17           N  
ATOM   3901  CA  VAL A 690       3.000  23.459   1.402  1.00106.17           C  
ATOM   3902  C   VAL A 690       4.378  22.834   1.914  1.00106.17           C  
ATOM   3903  O   VAL A 690       4.470  21.639   1.828  1.00106.17           O  
ATOM   3904  CB  VAL A 690       3.190  24.440   0.242  1.00106.17           C  
ATOM   3905  CG1 VAL A 690       4.287  24.019  -0.762  1.00106.17           C  
ATOM   3906  CG2 VAL A 690       1.815  24.738  -0.453  1.00106.17           C  
ATOM   3907  H   VAL A 690       2.258  25.129   2.426  1.00106.17           H  
ATOM   3908  HA  VAL A 690       2.416  22.586   1.110  1.00106.17           H  
ATOM   3909  HB  VAL A 690       3.542  25.375   0.676  1.00106.17           H  
ATOM   3910 HG11 VAL A 690       4.549  24.859  -1.405  1.00106.17           H  
ATOM   3911 HG12 VAL A 690       5.218  23.586  -0.398  1.00106.17           H  
ATOM   3912 HG13 VAL A 690       3.878  23.270  -1.441  1.00106.17           H  
ATOM   3913 HG21 VAL A 690       2.013  25.423  -1.278  1.00106.17           H  
ATOM   3914 HG22 VAL A 690       1.329  23.820  -0.782  1.00106.17           H  
ATOM   3915 HG23 VAL A 690       1.241  25.288   0.293  1.00106.17           H  
ATOM   3916  N   GLN A 691       5.209  23.595   2.540  1.00111.09           N  
ATOM   3917  CA  GLN A 691       6.536  23.197   3.054  1.00111.09           C  
ATOM   3918  C   GLN A 691       6.508  22.050   3.991  1.00111.09           C  
ATOM   3919  O   GLN A 691       7.501  21.327   4.017  1.00111.09           O  
ATOM   3920  CB  GLN A 691       7.238  24.376   3.678  1.00111.09           C  
ATOM   3921  CG  GLN A 691       7.781  25.368   2.674  1.00111.09           C  
ATOM   3922  CD  GLN A 691       8.422  26.594   3.289  1.00111.09           C  
ATOM   3923  OE1 GLN A 691       8.021  27.141   4.293  1.00111.09           O  
ATOM   3924  NE2 GLN A 691       9.606  27.029   2.752  1.00111.09           N  
ATOM   3925  H   GLN A 691       4.940  24.566   2.610  1.00111.09           H  
ATOM   3926  HA  GLN A 691       7.159  22.903   2.209  1.00111.09           H  
ATOM   3927  HB3 GLN A 691       8.070  24.071   4.314  1.00111.09           H  
ATOM   3928  HB2 GLN A 691       6.508  24.878   4.312  1.00111.09           H  
ATOM   3929  HG3 GLN A 691       6.992  25.726   2.012  1.00111.09           H  
ATOM   3930  HG2 GLN A 691       8.574  24.844   2.142  1.00111.09           H  
ATOM   3931 HE22 GLN A 691      10.136  27.773   3.182  1.00111.09           H  
ATOM   3932 HE21 GLN A 691      10.129  26.583   2.012  1.00111.09           H  
ATOM   3933  N   ASN A 692       5.448  21.924   4.754  1.00112.74           N  
ATOM   3934  CA  ASN A 692       5.210  20.924   5.749  1.00112.74           C  
ATOM   3935  C   ASN A 692       4.367  19.822   5.196  1.00112.74           C  
ATOM   3936  O   ASN A 692       4.254  18.799   5.857  1.00112.74           O  
ATOM   3937  CB  ASN A 692       4.409  21.502   7.034  1.00112.74           C  
ATOM   3938  CG  ASN A 692       5.274  22.253   8.024  1.00112.74           C  
ATOM   3939  OD1 ASN A 692       5.933  21.635   8.842  1.00112.74           O  
ATOM   3940  ND2 ASN A 692       5.274  23.597   7.961  1.00112.74           N  
ATOM   3941  H   ASN A 692       4.761  22.660   4.669  1.00112.74           H  
ATOM   3942  HA  ASN A 692       6.165  20.529   6.095  1.00112.74           H  
ATOM   3943  HB3 ASN A 692       3.924  20.755   7.663  1.00112.74           H  
ATOM   3944  HB2 ASN A 692       3.692  22.268   6.740  1.00112.74           H  
ATOM   3945 HD22 ASN A 692       5.789  24.104   8.666  1.00112.74           H  
ATOM   3946 HD21 ASN A 692       4.757  24.045   7.218  1.00112.74           H  
ATOM   3947  N   ASN A 693       3.826  19.953   3.977  1.00112.01           N  
ATOM   3948  CA  ASN A 693       3.106  18.920   3.228  1.00112.01           C  
ATOM   3949  C   ASN A 693       1.689  18.694   3.727  1.00112.01           C  
ATOM   3950  O   ASN A 693       1.161  17.574   3.497  1.00112.01           O  
ATOM   3951  CB  ASN A 693       3.839  17.595   3.109  1.00112.01           C  
ATOM   3952  CG  ASN A 693       5.307  17.570   2.749  1.00112.01           C  
ATOM   3953  OD1 ASN A 693       5.805  18.000   1.698  1.00112.01           O  
ATOM   3954  ND2 ASN A 693       6.111  17.054   3.694  1.00112.01           N  
ATOM   3955  H   ASN A 693       4.253  20.619   3.348  1.00112.01           H  
ATOM   3956  HA  ASN A 693       2.999  19.264   2.199  1.00112.01           H  
ATOM   3957  HB3 ASN A 693       3.390  16.907   2.394  1.00112.01           H  
ATOM   3958  HB2 ASN A 693       3.766  17.067   4.060  1.00112.01           H  
ATOM   3959 HD22 ASN A 693       7.110  16.950   3.591  1.00112.01           H  
ATOM   3960 HD21 ASN A 693       5.638  16.796   4.549  1.00112.01           H  
ATOM   3961  N   ARG A 694       1.046  19.671   4.368  1.00113.13           N  
ATOM   3962  CA  ARG A 694      -0.219  19.444   5.149  1.00113.13           C  
ATOM   3963  C   ARG A 694      -1.533  19.452   4.416  1.00113.13           C  
ATOM   3964  O   ARG A 694      -2.327  20.330   4.685  1.00113.13           O  
ATOM   3965  CB  ARG A 694      -0.240  20.510   6.289  1.00113.13           C  
ATOM   3966  CG  ARG A 694       0.847  20.412   7.301  1.00113.13           C  
ATOM   3967  CD  ARG A 694       0.608  19.281   8.282  1.00113.13           C  
ATOM   3968  NE  ARG A 694       1.571  19.331   9.430  1.00113.13           N  
ATOM   3969  CZ  ARG A 694       2.523  18.439   9.710  1.00113.13           C  
ATOM   3970  NH1 ARG A 694       3.536  18.715  10.578  1.00113.13           N  
ATOM   3971  NH2 ARG A 694       2.493  17.230   9.156  1.00113.13           N1+
ATOM   3972  H   ARG A 694       1.385  20.617   4.274  1.00113.13           H  
ATOM   3973  HA  ARG A 694      -0.195  18.484   5.663  1.00113.13           H  
ATOM   3974  HB3 ARG A 694      -1.170  20.583   6.853  1.00113.13           H  
ATOM   3975  HB2 ARG A 694      -0.133  21.445   5.738  1.00113.13           H  
ATOM   3976  HG3 ARG A 694       1.068  21.394   7.719  1.00113.13           H  
ATOM   3977  HG2 ARG A 694       1.754  20.098   6.785  1.00113.13           H  
ATOM   3978  HD3 ARG A 694       0.519  18.294   7.828  1.00113.13           H  
ATOM   3979  HD2 ARG A 694      -0.386  19.584   8.611  1.00113.13           H  
ATOM   3980  HE  ARG A 694       1.761  20.157   9.980  1.00113.13           H  
ATOM   3981 HH12 ARG A 694       4.256  18.010  10.638  1.00113.13           H  
ATOM   3982 HH11 ARG A 694       3.767  19.515  11.149  1.00113.13           H  
ATOM   3983 HH22 ARG A 694       3.171  16.497   9.305  1.00113.13           H  
ATOM   3984 HH21 ARG A 694       1.651  17.054   8.627  1.00113.13           H  
ATOM   3985  N   ILE A 695      -1.608  18.597   3.360  1.00111.29           N  
ATOM   3986  CA  ILE A 695      -2.524  18.718   2.203  1.00111.29           C  
ATOM   3987  C   ILE A 695      -3.957  19.226   2.491  1.00111.29           C  
ATOM   3988  O   ILE A 695      -4.373  20.161   1.881  1.00111.29           O  
ATOM   3989  CB  ILE A 695      -2.426  17.399   1.382  1.00111.29           C  
ATOM   3990  CG1 ILE A 695      -3.133  17.358  -0.029  1.00111.29           C  
ATOM   3991  CG2 ILE A 695      -2.912  16.113   2.181  1.00111.29           C  
ATOM   3992  CD1 ILE A 695      -2.870  18.717  -0.861  1.00111.29           C  
ATOM   3993  H   ILE A 695      -0.873  17.915   3.235  1.00111.29           H  
ATOM   3994  HA  ILE A 695      -2.090  19.523   1.610  1.00111.29           H  
ATOM   3995  HB  ILE A 695      -1.372  17.241   1.155  1.00111.29           H  
ATOM   3996 HG13 ILE A 695      -4.202  17.238   0.146  1.00111.29           H  
ATOM   3997 HG12 ILE A 695      -2.754  16.581  -0.693  1.00111.29           H  
ATOM   3998 HG21 ILE A 695      -2.984  15.162   1.653  1.00111.29           H  
ATOM   3999 HG22 ILE A 695      -2.385  16.131   3.135  1.00111.29           H  
ATOM   4000 HG23 ILE A 695      -3.971  16.202   2.424  1.00111.29           H  
ATOM   4001 HD11 ILE A 695      -1.806  18.903  -1.010  1.00111.29           H  
ATOM   4002 HD12 ILE A 695      -3.216  18.343  -1.825  1.00111.29           H  
ATOM   4003 HD13 ILE A 695      -3.322  19.682  -0.631  1.00111.29           H  
ATOM   4004  N   GLU A 696      -4.638  18.785   3.556  1.00115.01           N  
ATOM   4005  CA  GLU A 696      -6.025  19.089   3.970  1.00115.01           C  
ATOM   4006  C   GLU A 696      -6.234  20.617   4.352  1.00115.01           C  
ATOM   4007  O   GLU A 696      -7.268  21.205   4.038  1.00115.01           O  
ATOM   4008  CB  GLU A 696      -6.310  18.227   5.237  1.00115.01           C  
ATOM   4009  CG  GLU A 696      -6.420  16.735   4.939  1.00115.01           C  
ATOM   4010  CD  GLU A 696      -5.065  15.979   5.058  1.00115.01           C  
ATOM   4011  OE1 GLU A 696      -5.068  14.775   4.698  1.00115.01           O  
ATOM   4012  OE2 GLU A 696      -4.063  16.560   5.581  1.00115.01           O1-
ATOM   4013  H   GLU A 696      -4.202  17.964   3.953  1.00115.01           H  
ATOM   4014  HA  GLU A 696      -6.713  18.938   3.138  1.00115.01           H  
ATOM   4015  HB3 GLU A 696      -7.256  18.489   5.711  1.00115.01           H  
ATOM   4016  HB2 GLU A 696      -5.501  18.487   5.920  1.00115.01           H  
ATOM   4017  HG3 GLU A 696      -6.745  16.547   3.916  1.00115.01           H  
ATOM   4018  HG2 GLU A 696      -7.208  16.264   5.526  1.00115.01           H  
ATOM   4019  N   LEU A 697      -5.183  21.218   4.926  1.00111.95           N  
ATOM   4020  CA  LEU A 697      -5.142  22.596   5.351  1.00111.95           C  
ATOM   4021  C   LEU A 697      -4.987  23.507   4.189  1.00111.95           C  
ATOM   4022  O   LEU A 697      -5.388  24.692   4.266  1.00111.95           O  
ATOM   4023  CB  LEU A 697      -4.017  22.866   6.355  1.00111.95           C  
ATOM   4024  CG  LEU A 697      -4.185  22.263   7.805  1.00111.95           C  
ATOM   4025  CD1 LEU A 697      -4.339  20.699   7.724  1.00111.95           C  
ATOM   4026  CD2 LEU A 697      -3.026  22.658   8.760  1.00111.95           C  
ATOM   4027  H   LEU A 697      -4.297  20.732   4.902  1.00111.95           H  
ATOM   4028  HA  LEU A 697      -6.115  22.919   5.723  1.00111.95           H  
ATOM   4029  HB3 LEU A 697      -3.975  23.948   6.478  1.00111.95           H  
ATOM   4030  HB2 LEU A 697      -3.049  22.541   5.976  1.00111.95           H  
ATOM   4031  HG  LEU A 697      -4.995  22.860   8.224  1.00111.95           H  
ATOM   4032 HD11 LEU A 697      -3.472  20.181   7.315  1.00111.95           H  
ATOM   4033 HD12 LEU A 697      -4.481  20.301   8.728  1.00111.95           H  
ATOM   4034 HD13 LEU A 697      -5.225  20.350   7.194  1.00111.95           H  
ATOM   4035 HD21 LEU A 697      -2.071  22.523   8.252  1.00111.95           H  
ATOM   4036 HD22 LEU A 697      -2.995  23.716   9.019  1.00111.95           H  
ATOM   4037 HD23 LEU A 697      -3.089  22.139   9.717  1.00111.95           H  
ATOM   4038  N   LEU A 698      -4.583  23.046   2.986  1.00109.90           N  
ATOM   4039  CA  LEU A 698      -4.749  23.775   1.706  1.00109.90           C  
ATOM   4040  C   LEU A 698      -6.189  23.529   1.110  1.00109.90           C  
ATOM   4041  O   LEU A 698      -6.803  24.371   0.432  1.00109.90           O  
ATOM   4042  CB  LEU A 698      -3.693  23.261   0.721  1.00109.90           C  
ATOM   4043  CG  LEU A 698      -2.175  23.539   0.905  1.00109.90           C  
ATOM   4044  CD1 LEU A 698      -1.901  24.987   1.512  1.00109.90           C  
ATOM   4045  CD2 LEU A 698      -1.455  22.575   1.814  1.00109.90           C  
ATOM   4046  H   LEU A 698      -4.435  22.047   2.967  1.00109.90           H  
ATOM   4047  HA  LEU A 698      -4.549  24.839   1.833  1.00109.90           H  
ATOM   4048  HB3 LEU A 698      -3.939  23.844  -0.166  1.00109.90           H  
ATOM   4049  HB2 LEU A 698      -3.809  22.203   0.485  1.00109.90           H  
ATOM   4050  HG  LEU A 698      -1.612  23.522  -0.029  1.00109.90           H  
ATOM   4051 HD11 LEU A 698      -2.455  25.735   0.945  1.00109.90           H  
ATOM   4052 HD12 LEU A 698      -2.233  25.073   2.546  1.00109.90           H  
ATOM   4053 HD13 LEU A 698      -0.867  25.293   1.350  1.00109.90           H  
ATOM   4054 HD21 LEU A 698      -1.359  21.537   1.499  1.00109.90           H  
ATOM   4055 HD22 LEU A 698      -0.410  22.849   1.952  1.00109.90           H  
ATOM   4056 HD23 LEU A 698      -1.927  22.572   2.797  1.00109.90           H  
ATOM   4057  N   ASN A 699      -6.686  22.341   1.261  1.00113.88           N  
ATOM   4058  CA  ASN A 699      -7.885  21.913   0.472  1.00113.88           C  
ATOM   4059  C   ASN A 699      -9.156  22.315   1.259  1.00113.88           C  
ATOM   4060  O   ASN A 699     -10.257  21.808   1.029  1.00113.88           O  
ATOM   4061  CB  ASN A 699      -7.772  20.348   0.281  1.00113.88           C  
ATOM   4062  CG  ASN A 699      -6.923  19.931  -0.933  1.00113.88           C  
ATOM   4063  OD1 ASN A 699      -6.546  20.761  -1.736  1.00113.88           O  
ATOM   4064  ND2 ASN A 699      -6.364  18.703  -1.001  1.00113.88           N  
ATOM   4065  H   ASN A 699      -6.025  21.667   1.618  1.00113.88           H  
ATOM   4066  HA  ASN A 699      -7.913  22.407  -0.499  1.00113.88           H  
ATOM   4067  HB3 ASN A 699      -8.787  20.019   0.059  1.00113.88           H  
ATOM   4068  HB2 ASN A 699      -7.589  19.767   1.185  1.00113.88           H  
ATOM   4069 HD22 ASN A 699      -5.664  18.498  -1.699  1.00113.88           H  
ATOM   4070 HD21 ASN A 699      -6.695  17.969  -0.391  1.00113.88           H  
ATOM   4071  N   HIS A 700      -9.033  23.290   2.170  1.00114.55           N  
ATOM   4072  CA  HIS A 700     -10.020  23.971   2.987  1.00114.55           C  
ATOM   4073  C   HIS A 700     -10.528  25.113   2.147  1.00114.55           C  
ATOM   4074  O   HIS A 700      -9.747  25.952   1.625  1.00114.55           O  
ATOM   4075  CB  HIS A 700      -9.156  24.538   4.199  1.00114.55           C  
ATOM   4076  CG  HIS A 700     -10.050  24.926   5.360  1.00114.55           C  
ATOM   4077  ND1 HIS A 700     -10.724  26.118   5.249  1.00114.55           N  
ATOM   4078  CD2 HIS A 700     -10.447  24.299   6.555  1.00114.55           C  
ATOM   4079  CE1 HIS A 700     -11.660  26.004   6.190  1.00114.55           C  
ATOM   4080  NE2 HIS A 700     -11.502  25.057   7.104  1.00114.55           N  
ATOM   4081  H   HIS A 700      -8.087  23.619   2.298  1.00114.55           H  
ATOM   4082  HA  HIS A 700     -10.785  23.275   3.329  1.00114.55           H  
ATOM   4083  HB3 HIS A 700      -8.628  25.481   4.061  1.00114.55           H  
ATOM   4084  HB2 HIS A 700      -8.450  23.839   4.647  1.00114.55           H  
ATOM   4085  HD2 HIS A 700     -10.036  23.422   7.032  1.00114.55           H  
ATOM   4086  HE1 HIS A 700     -12.303  26.846   6.400  1.00114.55           H  
ATOM   4087  HE2 HIS A 700     -12.096  24.869   7.899  1.00  0.00           H  
ATOM   4088  N   PRO A 701     -11.912  25.370   2.203  1.00115.73           N  
ATOM   4089  CA  PRO A 701     -12.549  26.422   1.325  1.00115.73           C  
ATOM   4090  C   PRO A 701     -11.941  27.834   1.364  1.00115.73           C  
ATOM   4091  O   PRO A 701     -11.851  28.456   0.310  1.00115.73           O  
ATOM   4092  CB  PRO A 701     -14.040  26.376   1.783  1.00115.73           C  
ATOM   4093  CG  PRO A 701     -14.328  24.978   2.272  1.00115.73           C  
ATOM   4094  CD  PRO A 701     -12.924  24.457   2.798  1.00115.73           C  
ATOM   4095  HA  PRO A 701     -12.406  26.020   0.322  1.00115.73           H  
ATOM   4096  HB3 PRO A 701     -14.722  26.690   0.993  1.00115.73           H  
ATOM   4097  HB2 PRO A 701     -14.349  27.124   2.512  1.00115.73           H  
ATOM   4098  HG3 PRO A 701     -14.824  24.506   1.424  1.00115.73           H  
ATOM   4099  HG2 PRO A 701     -15.130  24.992   3.010  1.00115.73           H  
ATOM   4100  HD2 PRO A 701     -12.852  24.489   3.886  1.00115.73           H  
ATOM   4101  HD3 PRO A 701     -12.853  23.384   2.615  1.00115.73           H  
ATOM   4102  N   VAL A 702     -11.462  28.295   2.550  1.00116.31           N  
ATOM   4103  CA  VAL A 702     -11.054  29.683   2.640  1.00116.31           C  
ATOM   4104  C   VAL A 702      -9.689  29.876   1.941  1.00116.31           C  
ATOM   4105  O   VAL A 702      -9.461  30.863   1.145  1.00116.31           O  
ATOM   4106  CB  VAL A 702     -11.000  30.060   4.226  1.00116.31           C  
ATOM   4107  CG1 VAL A 702     -10.691  31.606   4.517  1.00116.31           C  
ATOM   4108  CG2 VAL A 702     -12.171  29.687   4.966  1.00116.31           C  
ATOM   4109  H   VAL A 702     -11.389  27.727   3.382  1.00116.31           H  
ATOM   4110  HA  VAL A 702     -11.851  30.308   2.235  1.00116.31           H  
ATOM   4111  HB  VAL A 702     -10.151  29.499   4.614  1.00116.31           H  
ATOM   4112 HG11 VAL A 702     -10.009  31.740   5.356  1.00116.31           H  
ATOM   4113 HG12 VAL A 702     -10.290  32.252   3.736  1.00116.31           H  
ATOM   4114 HG13 VAL A 702     -11.621  32.052   4.871  1.00116.31           H  
ATOM   4115 HG21 VAL A 702     -11.875  29.614   6.013  1.00116.31           H  
ATOM   4116 HG22 VAL A 702     -13.035  30.351   4.977  1.00116.31           H  
ATOM   4117 HG23 VAL A 702     -12.361  28.645   4.709  1.00116.31           H  
ATOM   4118  N   CYS A 703      -8.779  28.917   2.233  1.00116.01           N  
ATOM   4119  CA  CYS A 703      -7.374  28.788   1.769  1.00116.01           C  
ATOM   4120  C   CYS A 703      -7.311  28.881   0.236  1.00116.01           C  
ATOM   4121  O   CYS A 703      -6.326  29.412  -0.261  1.00116.01           O  
ATOM   4122  CB  CYS A 703      -6.534  27.572   2.354  1.00116.01           C  
ATOM   4123  SG  CYS A 703      -6.256  27.800   4.151  1.00116.01           S  
ATOM   4124  H   CYS A 703      -9.214  28.163   2.746  1.00116.01           H  
ATOM   4125  HA  CYS A 703      -6.969  29.697   2.216  1.00116.01           H  
ATOM   4126  HB3 CYS A 703      -5.646  27.478   1.728  1.00116.01           H  
ATOM   4127  HB2 CYS A 703      -7.139  26.687   2.154  1.00116.01           H  
ATOM   4128  HG  CYS A 703      -5.762  26.595   4.450  1.00116.01           H  
ATOM   4129  N   LYS A 704      -8.341  28.411  -0.532  1.00115.47           N  
ATOM   4130  CA  LYS A 704      -8.529  28.437  -2.001  1.00115.47           C  
ATOM   4131  C   LYS A 704      -8.992  29.825  -2.439  1.00115.47           C  
ATOM   4132  O   LYS A 704      -8.577  30.313  -3.535  1.00115.47           O  
ATOM   4133  CB  LYS A 704      -9.378  27.246  -2.486  1.00115.47           C  
ATOM   4134  CG  LYS A 704      -9.173  25.863  -1.921  1.00115.47           C  
ATOM   4135  CD  LYS A 704      -9.998  24.855  -2.636  1.00115.47           C  
ATOM   4136  CE  LYS A 704      -9.757  23.430  -2.234  1.00115.47           C  
ATOM   4137  NZ  LYS A 704     -10.509  22.554  -3.141  1.00115.47           N1+
ATOM   4138  H   LYS A 704      -9.183  28.096  -0.071  1.00115.47           H  
ATOM   4139  HA  LYS A 704      -7.557  28.480  -2.491  1.00115.47           H  
ATOM   4140  HB3 LYS A 704      -9.283  27.134  -3.566  1.00115.47           H  
ATOM   4141  HB2 LYS A 704     -10.404  27.582  -2.331  1.00115.47           H  
ATOM   4142  HG3 LYS A 704      -9.426  25.822  -0.861  1.00115.47           H  
ATOM   4143  HG2 LYS A 704      -8.119  25.616  -2.045  1.00115.47           H  
ATOM   4144  HD3 LYS A 704     -10.008  24.857  -3.726  1.00115.47           H  
ATOM   4145  HD2 LYS A 704     -11.008  25.173  -2.378  1.00115.47           H  
ATOM   4146  HE3 LYS A 704      -9.979  23.383  -1.168  1.00115.47           H  
ATOM   4147  HE2 LYS A 704      -8.699  23.252  -2.428  1.00115.47           H  
ATOM   4148  HZ1 LYS A 704     -10.373  21.592  -2.864  1.00115.47           H  
ATOM   4149  HZ2 LYS A 704     -11.505  22.708  -3.079  1.00115.47           H  
ATOM   4150  HZ3 LYS A 704     -10.195  22.644  -4.097  1.00115.47           H  
ATOM   4151  N   GLU A 705      -9.811  30.584  -1.679  1.00119.57           N  
ATOM   4152  CA  GLU A 705     -10.184  31.967  -1.973  1.00119.57           C  
ATOM   4153  C   GLU A 705      -9.040  32.991  -1.820  1.00119.57           C  
ATOM   4154  O   GLU A 705      -8.894  33.856  -2.638  1.00119.57           O  
ATOM   4155  CB  GLU A 705     -11.360  32.474  -1.082  1.00119.57           C  
ATOM   4156  CG  GLU A 705     -12.668  31.687  -1.101  1.00119.57           C  
ATOM   4157  CD  GLU A 705     -13.145  31.739  -2.555  1.00119.57           C  
ATOM   4158  OE1 GLU A 705     -13.235  32.854  -3.186  1.00119.57           O  
ATOM   4159  OE2 GLU A 705     -13.454  30.654  -3.101  1.00119.57           O1-
ATOM   4160  H   GLU A 705     -10.057  30.320  -0.736  1.00119.57           H  
ATOM   4161  HA  GLU A 705     -10.473  31.974  -3.024  1.00119.57           H  
ATOM   4162  HB3 GLU A 705     -11.511  33.523  -1.335  1.00119.57           H  
ATOM   4163  HB2 GLU A 705     -11.023  32.633  -0.057  1.00119.57           H  
ATOM   4164  HG3 GLU A 705     -13.451  32.132  -0.488  1.00119.57           H  
ATOM   4165  HG2 GLU A 705     -12.589  30.665  -0.730  1.00119.57           H  
ATOM   4166  N   TYR A 706      -8.160  32.724  -0.779  1.00112.73           N  
ATOM   4167  CA  TYR A 706      -6.892  33.410  -0.509  1.00112.73           C  
ATOM   4168  C   TYR A 706      -5.824  33.391  -1.652  1.00112.73           C  
ATOM   4169  O   TYR A 706      -5.028  34.337  -1.723  1.00112.73           O  
ATOM   4170  CB  TYR A 706      -6.398  32.974   0.897  1.00112.73           C  
ATOM   4171  CG  TYR A 706      -5.177  33.764   1.352  1.00112.73           C  
ATOM   4172  CD1 TYR A 706      -5.392  35.056   1.851  1.00112.73           C  
ATOM   4173  CD2 TYR A 706      -3.837  33.339   1.288  1.00112.73           C  
ATOM   4174  CE1 TYR A 706      -4.424  35.806   2.467  1.00112.73           C  
ATOM   4175  CE2 TYR A 706      -2.801  34.140   1.894  1.00112.73           C  
ATOM   4176  CZ  TYR A 706      -3.104  35.360   2.535  1.00112.73           C  
ATOM   4177  OH  TYR A 706      -2.074  36.176   2.989  1.00112.73           O  
ATOM   4178  H   TYR A 706      -8.339  31.842  -0.320  1.00112.73           H  
ATOM   4179  HA  TYR A 706      -6.985  34.490  -0.396  1.00112.73           H  
ATOM   4180  HB3 TYR A 706      -6.229  31.902   0.794  1.00112.73           H  
ATOM   4181  HB2 TYR A 706      -7.193  33.013   1.642  1.00112.73           H  
ATOM   4182  HD1 TYR A 706      -6.413  35.383   1.985  1.00112.73           H  
ATOM   4183  HD2 TYR A 706      -3.548  32.377   0.890  1.00112.73           H  
ATOM   4184  HE1 TYR A 706      -4.736  36.744   2.901  1.00112.73           H  
ATOM   4185  HE2 TYR A 706      -1.805  33.737   1.786  1.00112.73           H  
ATOM   4186  HH  TYR A 706      -2.444  36.737   3.654  1.00112.73           H  
ATOM   4187  N   LEU A 707      -5.852  32.313  -2.438  1.00113.87           N  
ATOM   4188  CA  LEU A 707      -5.076  32.105  -3.665  1.00113.87           C  
ATOM   4189  C   LEU A 707      -5.703  32.836  -4.821  1.00113.87           C  
ATOM   4190  O   LEU A 707      -5.075  33.697  -5.458  1.00113.87           O  
ATOM   4191  CB  LEU A 707      -5.055  30.531  -3.958  1.00113.87           C  
ATOM   4192  CG  LEU A 707      -3.752  30.001  -3.440  1.00113.87           C  
ATOM   4193  CD1 LEU A 707      -3.875  28.526  -3.193  1.00113.87           C  
ATOM   4194  CD2 LEU A 707      -2.556  30.299  -4.307  1.00113.87           C  
ATOM   4195  H   LEU A 707      -6.543  31.603  -2.242  1.00113.87           H  
ATOM   4196  HA  LEU A 707      -4.083  32.543  -3.568  1.00113.87           H  
ATOM   4197  HB3 LEU A 707      -5.189  30.284  -5.011  1.00113.87           H  
ATOM   4198  HB2 LEU A 707      -5.962  30.133  -3.503  1.00113.87           H  
ATOM   4199  HG  LEU A 707      -3.667  30.437  -2.444  1.00113.87           H  
ATOM   4200 HD11 LEU A 707      -4.804  28.343  -2.653  1.00113.87           H  
ATOM   4201 HD12 LEU A 707      -3.911  27.943  -4.113  1.00113.87           H  
ATOM   4202 HD13 LEU A 707      -3.153  28.122  -2.483  1.00113.87           H  
ATOM   4203 HD21 LEU A 707      -1.646  30.372  -3.711  1.00113.87           H  
ATOM   4204 HD22 LEU A 707      -2.403  29.481  -5.011  1.00113.87           H  
ATOM   4205 HD23 LEU A 707      -2.639  31.252  -4.828  1.00113.87           H  
ATOM   4206  N   LEU A 708      -7.005  32.659  -5.051  1.00116.00           N  
ATOM   4207  CA  LEU A 708      -7.860  33.124  -6.088  1.00116.00           C  
ATOM   4208  C   LEU A 708      -8.028  34.632  -6.071  1.00116.00           C  
ATOM   4209  O   LEU A 708      -8.151  35.198  -7.127  1.00116.00           O  
ATOM   4210  CB  LEU A 708      -9.165  32.353  -6.061  1.00116.00           C  
ATOM   4211  CG  LEU A 708     -10.143  32.542  -7.235  1.00116.00           C  
ATOM   4212  CD1 LEU A 708      -9.691  31.616  -8.372  1.00116.00           C  
ATOM   4213  CD2 LEU A 708     -11.554  32.206  -6.775  1.00116.00           C  
ATOM   4214  H   LEU A 708      -7.410  31.996  -4.405  1.00116.00           H  
ATOM   4215  HA  LEU A 708      -7.331  32.821  -6.991  1.00116.00           H  
ATOM   4216  HB3 LEU A 708      -9.636  32.803  -5.187  1.00116.00           H  
ATOM   4217  HB2 LEU A 708      -8.985  31.284  -5.946  1.00116.00           H  
ATOM   4218  HG  LEU A 708     -10.232  33.584  -7.543  1.00116.00           H  
ATOM   4219 HD11 LEU A 708     -10.463  31.643  -9.141  1.00116.00           H  
ATOM   4220 HD12 LEU A 708      -8.728  31.900  -8.798  1.00116.00           H  
ATOM   4221 HD13 LEU A 708      -9.765  30.546  -8.179  1.00116.00           H  
ATOM   4222 HD21 LEU A 708     -11.884  32.653  -5.837  1.00116.00           H  
ATOM   4223 HD22 LEU A 708     -12.298  32.615  -7.459  1.00116.00           H  
ATOM   4224 HD23 LEU A 708     -11.647  31.131  -6.622  1.00116.00           H  
ATOM   4225  N   MET A 709      -7.954  35.241  -4.869  1.00120.17           N  
ATOM   4226  CA  MET A 709      -7.855  36.685  -4.681  1.00120.17           C  
ATOM   4227  C   MET A 709      -6.672  37.256  -5.346  1.00120.17           C  
ATOM   4228  O   MET A 709      -6.780  38.271  -6.019  1.00120.17           O  
ATOM   4229  CB  MET A 709      -7.907  37.043  -3.207  1.00120.17           C  
ATOM   4230  CG  MET A 709      -7.924  38.580  -2.818  1.00120.17           C  
ATOM   4231  SD  MET A 709      -8.080  38.845  -1.058  1.00120.17           S  
ATOM   4232  CE  MET A 709      -6.538  38.111  -0.506  1.00120.17           C  
ATOM   4233  H   MET A 709      -8.020  34.701  -4.018  1.00120.17           H  
ATOM   4234  HA  MET A 709      -8.740  37.140  -5.125  1.00120.17           H  
ATOM   4235  HB3 MET A 709      -6.979  36.590  -2.858  1.00120.17           H  
ATOM   4236  HB2 MET A 709      -8.620  36.396  -2.696  1.00120.17           H  
ATOM   4237  HG3 MET A 709      -8.752  39.070  -3.332  1.00120.17           H  
ATOM   4238  HG2 MET A 709      -7.046  39.143  -3.137  1.00120.17           H  
ATOM   4239  HE1 MET A 709      -5.744  38.301  -1.228  1.00120.17           H  
ATOM   4240  HE2 MET A 709      -6.286  38.504   0.479  1.00120.17           H  
ATOM   4241  HE3 MET A 709      -6.633  37.026  -0.482  1.00120.17           H  
ATOM   4242  N   LYS A 710      -5.510  36.583  -5.241  1.00112.52           N  
ATOM   4243  CA  LYS A 710      -4.330  37.144  -5.969  1.00112.52           C  
ATOM   4244  C   LYS A 710      -4.430  36.812  -7.459  1.00112.52           C  
ATOM   4245  O   LYS A 710      -3.967  37.631  -8.301  1.00112.52           O  
ATOM   4246  CB  LYS A 710      -3.143  36.462  -5.455  1.00112.52           C  
ATOM   4247  CG  LYS A 710      -2.425  37.001  -4.247  1.00112.52           C  
ATOM   4248  CD  LYS A 710      -3.118  36.726  -2.887  1.00112.52           C  
ATOM   4249  CE  LYS A 710      -2.197  36.998  -1.665  1.00112.52           C  
ATOM   4250  NZ  LYS A 710      -1.661  38.333  -1.458  1.00112.52           N1+
ATOM   4251  H   LYS A 710      -5.634  35.638  -4.905  1.00112.52           H  
ATOM   4252  HA  LYS A 710      -4.402  38.228  -5.880  1.00112.52           H  
ATOM   4253  HB3 LYS A 710      -2.345  36.627  -6.179  1.00112.52           H  
ATOM   4254  HB2 LYS A 710      -3.221  35.385  -5.309  1.00112.52           H  
ATOM   4255  HG3 LYS A 710      -2.164  38.055  -4.342  1.00112.52           H  
ATOM   4256  HG2 LYS A 710      -1.490  36.442  -4.233  1.00112.52           H  
ATOM   4257  HD3 LYS A 710      -3.376  35.667  -2.878  1.00112.52           H  
ATOM   4258  HD2 LYS A 710      -4.119  37.144  -2.778  1.00112.52           H  
ATOM   4259  HE3 LYS A 710      -1.367  36.291  -1.645  1.00112.52           H  
ATOM   4260  HE2 LYS A 710      -2.753  36.645  -0.796  1.00112.52           H  
ATOM   4261  HZ1 LYS A 710      -2.037  38.550  -0.546  1.00112.52           H  
ATOM   4262  HZ2 LYS A 710      -0.661  38.462  -1.514  1.00112.52           H  
ATOM   4263  HZ3 LYS A 710      -2.092  38.944  -2.137  1.00112.52           H  
ATOM   4264  N   TRP A 711      -5.078  35.687  -7.872  1.00116.96           N  
ATOM   4265  CA  TRP A 711      -5.337  35.423  -9.263  1.00116.96           C  
ATOM   4266  C   TRP A 711      -6.208  36.465  -9.918  1.00116.96           C  
ATOM   4267  O   TRP A 711      -5.907  36.920 -11.038  1.00116.96           O  
ATOM   4268  CB  TRP A 711      -6.026  34.017  -9.316  1.00116.96           C  
ATOM   4269  CG  TRP A 711      -5.913  33.372 -10.631  1.00116.96           C  
ATOM   4270  CD1 TRP A 711      -4.886  32.622 -11.102  1.00116.96           C  
ATOM   4271  CD2 TRP A 711      -7.020  33.336 -11.655  1.00116.96           C  
ATOM   4272  NE1 TRP A 711      -5.170  32.058 -12.359  1.00116.96           N  
ATOM   4273  CE2 TRP A 711      -6.438  32.489 -12.718  1.00116.96           C  
ATOM   4274  CE3 TRP A 711      -8.336  33.940 -11.756  1.00116.96           C  
ATOM   4275  CZ2 TRP A 711      -7.249  32.283 -13.863  1.00116.96           C  
ATOM   4276  CZ3 TRP A 711      -9.008  33.788 -12.996  1.00116.96           C  
ATOM   4277  CH2 TRP A 711      -8.420  33.062 -14.059  1.00116.96           C  
ATOM   4278  H   TRP A 711      -5.262  34.995  -7.159  1.00116.96           H  
ATOM   4279  HA  TRP A 711      -4.362  35.382  -9.747  1.00116.96           H  
ATOM   4280  HB3 TRP A 711      -7.033  34.151  -8.921  1.00116.96           H  
ATOM   4281  HB2 TRP A 711      -5.556  33.366  -8.579  1.00116.96           H  
ATOM   4282  HD1 TRP A 711      -3.988  32.458 -10.524  1.00116.96           H  
ATOM   4283  HE1 TRP A 711      -4.421  31.682 -12.923  1.00116.96           H  
ATOM   4284  HE3 TRP A 711      -8.731  34.590 -10.989  1.00116.96           H  
ATOM   4285  HZ2 TRP A 711      -6.864  31.656 -14.654  1.00116.96           H  
ATOM   4286  HZ3 TRP A 711      -9.972  34.265 -13.102  1.00116.96           H  
ATOM   4287  HH2 TRP A 711      -8.967  33.050 -14.990  1.00116.96           H  
ATOM   4288  N   LEU A 712      -7.355  36.791  -9.367  1.00113.46           N  
ATOM   4289  CA  LEU A 712      -8.186  37.826  -9.874  1.00113.46           C  
ATOM   4290  C   LEU A 712      -7.731  39.320  -9.678  1.00113.46           C  
ATOM   4291  O   LEU A 712      -8.247  40.225 -10.341  1.00113.46           O  
ATOM   4292  CB  LEU A 712      -9.627  37.723  -9.185  1.00113.46           C  
ATOM   4293  CG  LEU A 712     -10.513  36.475  -9.528  1.00113.46           C  
ATOM   4294  CD1 LEU A 712     -11.636  36.425  -8.551  1.00113.46           C  
ATOM   4295  CD2 LEU A 712     -11.111  36.538 -10.991  1.00113.46           C  
ATOM   4296  H   LEU A 712      -7.580  36.277  -8.527  1.00113.46           H  
ATOM   4297  HA  LEU A 712      -8.440  37.657 -10.921  1.00113.46           H  
ATOM   4298  HB3 LEU A 712     -10.177  38.654  -9.321  1.00113.46           H  
ATOM   4299  HB2 LEU A 712      -9.468  37.781  -8.108  1.00113.46           H  
ATOM   4300  HG  LEU A 712      -9.951  35.551  -9.395  1.00113.46           H  
ATOM   4301 HD11 LEU A 712     -12.062  35.422  -8.544  1.00113.46           H  
ATOM   4302 HD12 LEU A 712     -11.180  36.573  -7.572  1.00113.46           H  
ATOM   4303 HD13 LEU A 712     -12.308  37.207  -8.904  1.00113.46           H  
ATOM   4304 HD21 LEU A 712     -11.989  35.902 -11.102  1.00113.46           H  
ATOM   4305 HD22 LEU A 712     -11.432  37.546 -11.257  1.00113.46           H  
ATOM   4306 HD23 LEU A 712     -10.372  36.153 -11.694  1.00113.46           H  
ATOM   4307  N   ALA A 713      -6.723  39.576  -8.770  1.00113.82           N  
ATOM   4308  CA  ALA A 713      -6.200  40.836  -8.563  1.00113.82           C  
ATOM   4309  C   ALA A 713      -5.112  41.101  -9.629  1.00113.82           C  
ATOM   4310  O   ALA A 713      -5.216  42.143 -10.220  1.00113.82           O  
ATOM   4311  CB  ALA A 713      -5.624  41.037  -7.120  1.00113.82           C  
ATOM   4312  H   ALA A 713      -6.292  38.826  -8.249  1.00113.82           H  
ATOM   4313  HA  ALA A 713      -7.051  41.512  -8.648  1.00113.82           H  
ATOM   4314  HB1 ALA A 713      -5.072  41.975  -7.075  1.00113.82           H  
ATOM   4315  HB2 ALA A 713      -6.466  40.985  -6.430  1.00113.82           H  
ATOM   4316  HB3 ALA A 713      -4.911  40.240  -6.905  1.00113.82           H  
ATOM   4317  N   TYR A 714      -4.173  40.141  -9.898  1.00114.55           N  
ATOM   4318  CA  TYR A 714      -2.909  40.342 -10.634  1.00114.55           C  
ATOM   4319  C   TYR A 714      -2.397  39.112 -11.363  1.00114.55           C  
ATOM   4320  O   TYR A 714      -1.786  39.263 -12.370  1.00114.55           O  
ATOM   4321  CB  TYR A 714      -1.815  41.213  -9.803  1.00114.55           C  
ATOM   4322  CG  TYR A 714      -1.194  40.429  -8.712  1.00114.55           C  
ATOM   4323  CD1 TYR A 714      -1.683  40.544  -7.397  1.00114.55           C  
ATOM   4324  CD2 TYR A 714      -0.277  39.408  -9.036  1.00114.55           C  
ATOM   4325  CE1 TYR A 714      -1.194  39.754  -6.402  1.00114.55           C  
ATOM   4326  CE2 TYR A 714       0.226  38.532  -7.999  1.00114.55           C  
ATOM   4327  CZ  TYR A 714      -0.255  38.714  -6.688  1.00114.55           C  
ATOM   4328  OH  TYR A 714       0.271  37.947  -5.696  1.00114.55           O  
ATOM   4329  H   TYR A 714      -4.334  39.279  -9.397  1.00114.55           H  
ATOM   4330  HA  TYR A 714      -3.240  40.973 -11.459  1.00114.55           H  
ATOM   4331  HB3 TYR A 714      -2.230  42.173  -9.496  1.00114.55           H  
ATOM   4332  HB2 TYR A 714      -1.003  41.382 -10.510  1.00114.55           H  
ATOM   4333  HD1 TYR A 714      -2.427  41.306  -7.214  1.00114.55           H  
ATOM   4334  HD2 TYR A 714       0.083  39.209 -10.035  1.00114.55           H  
ATOM   4335  HE1 TYR A 714      -1.416  40.116  -5.409  1.00114.55           H  
ATOM   4336  HE2 TYR A 714       0.943  37.748  -8.196  1.00114.55           H  
ATOM   4337  HH  TYR A 714       0.130  38.129  -4.779  1.00114.55           H  
ATOM   4338  N   GLY A 715      -2.674  37.872 -10.920  1.00114.80           N  
ATOM   4339  CA  GLY A 715      -1.949  36.714 -11.349  1.00114.80           C  
ATOM   4340  C   GLY A 715      -2.348  36.201 -12.731  1.00114.80           C  
ATOM   4341  O   GLY A 715      -1.511  35.939 -13.563  1.00114.80           O  
ATOM   4342  H   GLY A 715      -3.197  37.640 -10.088  1.00114.80           H  
ATOM   4343  HA3 GLY A 715      -2.135  35.921 -10.625  1.00114.80           H  
ATOM   4344  HA2 GLY A 715      -0.895  36.987 -11.300  1.00114.80           H  
ATOM   4345  N   PHE A 716      -3.598  36.381 -13.093  1.00112.62           N  
ATOM   4346  CA  PHE A 716      -4.144  36.068 -14.428  1.00112.62           C  
ATOM   4347  C   PHE A 716      -4.025  37.306 -15.307  1.00112.62           C  
ATOM   4348  O   PHE A 716      -3.744  37.150 -16.488  1.00112.62           O  
ATOM   4349  CB  PHE A 716      -5.624  35.644 -14.243  1.00112.62           C  
ATOM   4350  CG  PHE A 716      -6.371  35.153 -15.490  1.00112.62           C  
ATOM   4351  CD1 PHE A 716      -5.736  34.255 -16.347  1.00112.62           C  
ATOM   4352  CD2 PHE A 716      -7.625  35.641 -15.880  1.00112.62           C  
ATOM   4353  CE1 PHE A 716      -6.331  33.795 -17.517  1.00112.62           C  
ATOM   4354  CE2 PHE A 716      -8.236  35.186 -17.042  1.00112.62           C  
ATOM   4355  CZ  PHE A 716      -7.578  34.259 -17.899  1.00112.62           C  
ATOM   4356  H   PHE A 716      -4.235  36.711 -12.382  1.00112.62           H  
ATOM   4357  HA  PHE A 716      -3.537  35.269 -14.855  1.00112.62           H  
ATOM   4358  HB3 PHE A 716      -6.213  36.444 -13.795  1.00112.62           H  
ATOM   4359  HB2 PHE A 716      -5.685  34.824 -13.528  1.00112.62           H  
ATOM   4360  HD1 PHE A 716      -4.769  33.811 -16.161  1.00112.62           H  
ATOM   4361  HD2 PHE A 716      -8.219  36.302 -15.267  1.00112.62           H  
ATOM   4362  HE1 PHE A 716      -5.789  33.076 -18.113  1.00112.62           H  
ATOM   4363  HE2 PHE A 716      -9.246  35.500 -17.264  1.00112.62           H  
ATOM   4364  HZ  PHE A 716      -8.054  33.938 -18.813  1.00112.62           H  
ATOM   4365  N   ARG A 717      -4.138  38.558 -14.800  1.00111.57           N  
ATOM   4366  CA  ARG A 717      -3.679  39.732 -15.570  1.00111.57           C  
ATOM   4367  C   ARG A 717      -2.209  39.699 -16.000  1.00111.57           C  
ATOM   4368  O   ARG A 717      -1.844  39.937 -17.163  1.00111.57           O  
ATOM   4369  CB  ARG A 717      -4.021  40.967 -14.677  1.00111.57           C  
ATOM   4370  CG  ARG A 717      -3.425  42.259 -15.183  1.00111.57           C  
ATOM   4371  CD  ARG A 717      -4.122  43.530 -14.670  1.00111.57           C  
ATOM   4372  NE  ARG A 717      -3.266  44.681 -14.662  1.00111.57           N  
ATOM   4373  CZ  ARG A 717      -3.612  45.927 -14.930  1.00111.57           C  
ATOM   4374  NH1 ARG A 717      -2.735  46.892 -15.022  1.00111.57           N  
ATOM   4375  NH2 ARG A 717      -4.848  46.264 -15.325  1.00111.57           N1+
ATOM   4376  H   ARG A 717      -4.657  38.549 -13.933  1.00111.57           H  
ATOM   4377  HA  ARG A 717      -4.239  39.813 -16.501  1.00111.57           H  
ATOM   4378  HB3 ARG A 717      -3.792  40.855 -13.617  1.00111.57           H  
ATOM   4379  HB2 ARG A 717      -5.094  41.080 -14.836  1.00111.57           H  
ATOM   4380  HG3 ARG A 717      -3.335  42.415 -16.258  1.00111.57           H  
ATOM   4381  HG2 ARG A 717      -2.395  42.195 -14.832  1.00111.57           H  
ATOM   4382  HD3 ARG A 717      -4.511  43.304 -13.677  1.00111.57           H  
ATOM   4383  HD2 ARG A 717      -4.881  43.798 -15.405  1.00111.57           H  
ATOM   4384  HE  ARG A 717      -2.297  44.459 -14.487  1.00111.57           H  
ATOM   4385 HH12 ARG A 717      -3.032  47.848 -15.155  1.00111.57           H  
ATOM   4386 HH11 ARG A 717      -1.745  46.703 -15.092  1.00111.57           H  
ATOM   4387 HH22 ARG A 717      -5.152  47.169 -15.654  1.00111.57           H  
ATOM   4388 HH21 ARG A 717      -5.615  45.621 -15.188  1.00111.57           H  
ATOM   4389  N   ALA A 718      -1.309  39.370 -15.024  1.00110.67           N  
ATOM   4390  CA  ALA A 718       0.159  39.161 -15.275  1.00110.67           C  
ATOM   4391  C   ALA A 718       0.476  38.173 -16.407  1.00110.67           C  
ATOM   4392  O   ALA A 718       1.376  38.493 -17.183  1.00110.67           O  
ATOM   4393  CB  ALA A 718       0.852  38.748 -13.946  1.00110.67           C  
ATOM   4394  H   ALA A 718      -1.746  39.058 -14.169  1.00110.67           H  
ATOM   4395  HA  ALA A 718       0.622  40.111 -15.540  1.00110.67           H  
ATOM   4396  HB1 ALA A 718       1.911  38.536 -14.093  1.00110.67           H  
ATOM   4397  HB2 ALA A 718       0.852  39.586 -13.249  1.00110.67           H  
ATOM   4398  HB3 ALA A 718       0.256  37.954 -13.497  1.00110.67           H  
ATOM   4399  N   HIS A 719      -0.251  37.073 -16.461  1.00111.41           N  
ATOM   4400  CA  HIS A 719      -0.209  36.090 -17.542  1.00111.41           C  
ATOM   4401  C   HIS A 719      -0.977  36.540 -18.831  1.00111.41           C  
ATOM   4402  O   HIS A 719      -0.427  36.344 -19.933  1.00111.41           O  
ATOM   4403  CB  HIS A 719      -0.578  34.665 -17.064  1.00111.41           C  
ATOM   4404  CG  HIS A 719      -0.396  33.572 -18.098  1.00111.41           C  
ATOM   4405  ND1 HIS A 719      -1.049  32.328 -17.946  1.00111.41           N  
ATOM   4406  CD2 HIS A 719       0.314  33.501 -19.252  1.00111.41           C  
ATOM   4407  CE1 HIS A 719      -0.738  31.652 -19.050  1.00111.41           C  
ATOM   4408  NE2 HIS A 719       0.050  32.309 -19.889  1.00111.41           N  
ATOM   4409  H   HIS A 719      -1.009  36.974 -15.801  1.00111.41           H  
ATOM   4410  HA  HIS A 719       0.808  36.096 -17.937  1.00111.41           H  
ATOM   4411  HB3 HIS A 719      -1.638  34.678 -16.811  1.00111.41           H  
ATOM   4412  HB2 HIS A 719       0.084  34.401 -16.239  1.00111.41           H  
ATOM   4413  HD1 HIS A 719      -1.727  32.022 -17.262  1.00111.41           H  
ATOM   4414  HD2 HIS A 719       1.096  34.158 -19.603  1.00111.41           H  
ATOM   4415  HE1 HIS A 719      -1.159  30.674 -19.235  1.00111.41           H  
ATOM   4416  N   MET A 720      -2.040  37.286 -18.714  1.00109.53           N  
ATOM   4417  CA  MET A 720      -2.747  37.554 -19.903  1.00109.53           C  
ATOM   4418  C   MET A 720      -1.973  38.667 -20.654  1.00109.53           C  
ATOM   4419  O   MET A 720      -2.080  38.724 -21.842  1.00109.53           O  
ATOM   4420  CB  MET A 720      -4.187  37.908 -19.436  1.00109.53           C  
ATOM   4421  CG  MET A 720      -5.054  37.833 -20.756  1.00109.53           C  
ATOM   4422  SD  MET A 720      -6.726  38.377 -20.530  1.00109.53           S  
ATOM   4423  CE  MET A 720      -7.375  38.112 -22.108  1.00109.53           C  
ATOM   4424  H   MET A 720      -2.402  37.660 -17.848  1.00109.53           H  
ATOM   4425  HA  MET A 720      -2.946  36.719 -20.575  1.00109.53           H  
ATOM   4426  HB3 MET A 720      -4.376  38.821 -18.871  1.00109.53           H  
ATOM   4427  HB2 MET A 720      -4.781  37.251 -18.800  1.00109.53           H  
ATOM   4428  HG3 MET A 720      -4.895  36.866 -21.233  1.00109.53           H  
ATOM   4429  HG2 MET A 720      -4.547  38.478 -21.474  1.00109.53           H  
ATOM   4430  HE1 MET A 720      -8.459  38.000 -22.145  1.00109.53           H  
ATOM   4431  HE2 MET A 720      -7.043  38.920 -22.760  1.00109.53           H  
ATOM   4432  HE3 MET A 720      -6.844  37.244 -22.501  1.00109.53           H  
ATOM   4433  N   MET A 721      -1.238  39.528 -20.015  1.00110.03           N  
ATOM   4434  CA  MET A 721      -0.428  40.620 -20.551  1.00110.03           C  
ATOM   4435  C   MET A 721       0.890  40.107 -21.115  1.00110.03           C  
ATOM   4436  O   MET A 721       1.507  40.762 -22.003  1.00110.03           O  
ATOM   4437  CB  MET A 721      -0.220  41.578 -19.353  1.00110.03           C  
ATOM   4438  CG  MET A 721       0.573  42.797 -19.716  1.00110.03           C  
ATOM   4439  SD  MET A 721       1.090  43.802 -18.300  1.00110.03           S  
ATOM   4440  CE  MET A 721      -0.526  44.115 -17.557  1.00110.03           C  
ATOM   4441  H   MET A 721      -1.198  39.438 -19.010  1.00110.03           H  
ATOM   4442  HA  MET A 721      -1.045  41.071 -21.328  1.00110.03           H  
ATOM   4443  HB3 MET A 721       0.307  41.175 -18.488  1.00110.03           H  
ATOM   4444  HB2 MET A 721      -1.174  41.919 -18.950  1.00110.03           H  
ATOM   4445  HG3 MET A 721       0.099  43.358 -20.521  1.00110.03           H  
ATOM   4446  HG2 MET A 721       1.537  42.523 -20.145  1.00110.03           H  
ATOM   4447  HE1 MET A 721      -1.125  44.661 -18.286  1.00110.03           H  
ATOM   4448  HE2 MET A 721      -1.098  43.254 -17.212  1.00110.03           H  
ATOM   4449  HE3 MET A 721      -0.572  44.755 -16.676  1.00110.03           H  
ATOM   4450  N   ASN A 722       1.387  38.961 -20.528  1.00103.39           N  
ATOM   4451  CA  ASN A 722       2.651  38.284 -20.917  1.00103.39           C  
ATOM   4452  C   ASN A 722       2.311  37.456 -22.197  1.00103.39           C  
ATOM   4453  O   ASN A 722       3.250  37.177 -23.026  1.00103.39           O  
ATOM   4454  CB  ASN A 722       2.991  37.316 -19.701  1.00103.39           C  
ATOM   4455  CG  ASN A 722       4.250  36.466 -19.867  1.00103.39           C  
ATOM   4456  OD1 ASN A 722       4.178  35.431 -20.582  1.00103.39           O  
ATOM   4457  ND2 ASN A 722       5.403  36.864 -19.197  1.00103.39           N  
ATOM   4458  H   ASN A 722       0.977  38.666 -19.654  1.00103.39           H  
ATOM   4459  HA  ASN A 722       3.377  39.052 -21.181  1.00103.39           H  
ATOM   4460  HB3 ASN A 722       2.259  36.517 -19.587  1.00103.39           H  
ATOM   4461  HB2 ASN A 722       3.014  37.869 -18.762  1.00103.39           H  
ATOM   4462 HD22 ASN A 722       6.230  36.297 -19.320  1.00103.39           H  
ATOM   4463 HD21 ASN A 722       5.327  37.695 -18.628  1.00103.39           H  
ATOM   4464  N   LEU A 723       1.030  37.028 -22.367  1.00100.61           N  
ATOM   4465  CA  LEU A 723       0.468  36.259 -23.481  1.00100.61           C  
ATOM   4466  C   LEU A 723       0.214  37.250 -24.629  1.00100.61           C  
ATOM   4467  O   LEU A 723       0.585  37.027 -25.784  1.00100.61           O  
ATOM   4468  CB  LEU A 723      -0.824  35.558 -23.072  1.00100.61           C  
ATOM   4469  CG  LEU A 723      -1.523  34.633 -24.043  1.00100.61           C  
ATOM   4470  CD1 LEU A 723      -1.909  33.228 -23.546  1.00100.61           C  
ATOM   4471  CD2 LEU A 723      -2.769  35.443 -24.700  1.00100.61           C  
ATOM   4472  H   LEU A 723       0.389  37.217 -21.610  1.00100.61           H  
ATOM   4473  HA  LEU A 723       1.220  35.525 -23.770  1.00100.61           H  
ATOM   4474  HB3 LEU A 723      -1.548  36.235 -22.619  1.00100.61           H  
ATOM   4475  HB2 LEU A 723      -0.540  34.977 -22.194  1.00100.61           H  
ATOM   4476  HG  LEU A 723      -0.925  34.343 -24.906  1.00100.61           H  
ATOM   4477 HD11 LEU A 723      -1.007  32.734 -23.184  1.00100.61           H  
ATOM   4478 HD12 LEU A 723      -2.665  33.266 -22.762  1.00100.61           H  
ATOM   4479 HD13 LEU A 723      -2.346  32.668 -24.373  1.00100.61           H  
ATOM   4480 HD21 LEU A 723      -3.562  35.554 -23.960  1.00100.61           H  
ATOM   4481 HD22 LEU A 723      -2.575  36.485 -24.953  1.00100.61           H  
ATOM   4482 HD23 LEU A 723      -3.138  35.005 -25.628  1.00100.61           H  
ATOM   4483  N   GLY A 724      -0.372  38.415 -24.294  1.00 99.42           N  
ATOM   4484  CA  GLY A 724      -0.581  39.467 -25.312  1.00 99.42           C  
ATOM   4485  C   GLY A 724       0.752  39.984 -25.999  1.00 99.42           C  
ATOM   4486  O   GLY A 724       0.741  40.155 -27.213  1.00 99.42           O  
ATOM   4487  H   GLY A 724      -0.831  38.489 -23.397  1.00 99.42           H  
ATOM   4488  HA3 GLY A 724      -1.155  40.315 -24.939  1.00 99.42           H  
ATOM   4489  HA2 GLY A 724      -1.231  39.009 -26.058  1.00 99.42           H  
ATOM   4490  N   SER A 725       1.863  40.143 -25.195  1.00 99.22           N  
ATOM   4491  CA  SER A 725       3.183  40.582 -25.669  1.00 99.22           C  
ATOM   4492  C   SER A 725       3.881  39.512 -26.504  1.00 99.22           C  
ATOM   4493  O   SER A 725       4.729  39.869 -27.335  1.00 99.22           O  
ATOM   4494  CB  SER A 725       4.078  40.916 -24.439  1.00 99.22           C  
ATOM   4495  OG  SER A 725       4.391  39.838 -23.582  1.00 99.22           O  
ATOM   4496  H   SER A 725       1.796  40.034 -24.194  1.00 99.22           H  
ATOM   4497  HA  SER A 725       3.057  41.476 -26.280  1.00 99.22           H  
ATOM   4498  HB3 SER A 725       3.633  41.721 -23.855  1.00 99.22           H  
ATOM   4499  HB2 SER A 725       5.011  41.300 -24.851  1.00 99.22           H  
ATOM   4500  HG  SER A 725       5.080  39.378 -24.036  1.00 99.22           H  
ATOM   4501  N   TYR A 726       3.516  38.272 -26.202  1.00 96.20           N  
ATOM   4502  CA  TYR A 726       4.009  37.076 -26.961  1.00 96.20           C  
ATOM   4503  C   TYR A 726       3.296  36.831 -28.243  1.00 96.20           C  
ATOM   4504  O   TYR A 726       3.899  36.435 -29.291  1.00 96.20           O  
ATOM   4505  CB  TYR A 726       3.714  35.891 -26.071  1.00 96.20           C  
ATOM   4506  CG  TYR A 726       4.267  34.532 -26.526  1.00 96.20           C  
ATOM   4507  CD1 TYR A 726       5.687  34.393 -26.609  1.00 96.20           C  
ATOM   4508  CD2 TYR A 726       3.510  33.447 -26.906  1.00 96.20           C  
ATOM   4509  CE1 TYR A 726       6.226  33.188 -27.077  1.00 96.20           C  
ATOM   4510  CE2 TYR A 726       3.982  32.191 -27.265  1.00 96.20           C  
ATOM   4511  CZ  TYR A 726       5.396  32.025 -27.223  1.00 96.20           C  
ATOM   4512  OH  TYR A 726       5.938  30.758 -27.527  1.00 96.20           O  
ATOM   4513  H   TYR A 726       2.853  38.188 -25.444  1.00 96.20           H  
ATOM   4514  HA  TYR A 726       5.063  37.264 -27.167  1.00 96.20           H  
ATOM   4515  HB3 TYR A 726       2.665  35.793 -25.791  1.00 96.20           H  
ATOM   4516  HB2 TYR A 726       4.204  36.091 -25.118  1.00 96.20           H  
ATOM   4517  HD1 TYR A 726       6.405  35.129 -26.278  1.00 96.20           H  
ATOM   4518  HD2 TYR A 726       2.433  33.529 -26.911  1.00 96.20           H  
ATOM   4519  HE1 TYR A 726       7.284  32.989 -26.988  1.00 96.20           H  
ATOM   4520  HE2 TYR A 726       3.374  31.347 -27.556  1.00 96.20           H  
ATOM   4521  HH  TYR A 726       5.521  30.310 -28.247  1.00 96.20           H  
ATOM   4522  N   CYS A 727       1.985  37.191 -28.290  1.00100.01           N  
ATOM   4523  CA  CYS A 727       1.058  37.071 -29.366  1.00100.01           C  
ATOM   4524  C   CYS A 727       1.521  37.926 -30.546  1.00100.01           C  
ATOM   4525  O   CYS A 727       1.206  37.693 -31.718  1.00100.01           O  
ATOM   4526  CB  CYS A 727      -0.336  37.412 -28.888  1.00100.01           C  
ATOM   4527  SG  CYS A 727      -1.210  36.044 -28.026  1.00100.01           S  
ATOM   4528  H   CYS A 727       1.572  37.330 -27.379  1.00100.01           H  
ATOM   4529  HA  CYS A 727       1.122  36.068 -29.790  1.00100.01           H  
ATOM   4530  HB3 CYS A 727      -1.075  37.633 -29.658  1.00100.01           H  
ATOM   4531  HB2 CYS A 727      -0.405  38.310 -28.274  1.00100.01           H  
ATOM   4532  HG  CYS A 727      -0.932  36.782 -26.948  1.00100.01           H  
ATOM   4533  N   LEU A 728       2.118  39.084 -30.129  1.00 99.53           N  
ATOM   4534  CA  LEU A 728       2.540  40.183 -31.010  1.00 99.53           C  
ATOM   4535  C   LEU A 728       3.479  39.787 -32.190  1.00 99.53           C  
ATOM   4536  O   LEU A 728       3.468  40.402 -33.256  1.00 99.53           O  
ATOM   4537  CB  LEU A 728       3.189  41.267 -30.072  1.00 99.53           C  
ATOM   4538  CG  LEU A 728       3.179  42.760 -30.561  1.00 99.53           C  
ATOM   4539  CD1 LEU A 728       3.766  43.566 -29.409  1.00 99.53           C  
ATOM   4540  CD2 LEU A 728       3.896  43.105 -31.901  1.00 99.53           C  
ATOM   4541  H   LEU A 728       2.284  39.111 -29.133  1.00 99.53           H  
ATOM   4542  HA  LEU A 728       1.621  40.630 -31.389  1.00 99.53           H  
ATOM   4543  HB3 LEU A 728       4.217  41.004 -29.826  1.00 99.53           H  
ATOM   4544  HB2 LEU A 728       2.602  41.279 -29.154  1.00 99.53           H  
ATOM   4545  HG  LEU A 728       2.152  43.115 -30.645  1.00 99.53           H  
ATOM   4546 HD11 LEU A 728       2.994  43.695 -28.650  1.00 99.53           H  
ATOM   4547 HD12 LEU A 728       4.645  43.091 -28.975  1.00 99.53           H  
ATOM   4548 HD13 LEU A 728       3.841  44.581 -29.800  1.00 99.53           H  
ATOM   4549 HD21 LEU A 728       4.084  44.153 -32.137  1.00 99.53           H  
ATOM   4550 HD22 LEU A 728       4.934  42.778 -31.968  1.00 99.53           H  
ATOM   4551 HD23 LEU A 728       3.375  42.706 -32.771  1.00 99.53           H  
ATOM   4552  N   GLY A 729       4.044  38.615 -32.113  1.00 99.20           N  
ATOM   4553  CA  GLY A 729       4.907  38.079 -33.180  1.00 99.20           C  
ATOM   4554  C   GLY A 729       4.118  36.901 -33.866  1.00 99.20           C  
ATOM   4555  O   GLY A 729       3.892  36.945 -35.037  1.00 99.20           O  
ATOM   4556  H   GLY A 729       3.908  38.089 -31.261  1.00 99.20           H  
ATOM   4557  HA3 GLY A 729       5.798  37.685 -32.690  1.00 99.20           H  
ATOM   4558  HA2 GLY A 729       5.211  38.789 -33.949  1.00 99.20           H  
ATOM   4559  N   LEU A 730       3.532  36.027 -33.007  1.00 95.99           N  
ATOM   4560  CA  LEU A 730       2.776  34.805 -33.349  1.00 95.99           C  
ATOM   4561  C   LEU A 730       1.630  35.102 -34.341  1.00 95.99           C  
ATOM   4562  O   LEU A 730       1.700  34.467 -35.361  1.00 95.99           O  
ATOM   4563  CB  LEU A 730       2.350  34.039 -32.017  1.00 95.99           C  
ATOM   4564  CG  LEU A 730       1.578  32.728 -32.193  1.00 95.99           C  
ATOM   4565  CD1 LEU A 730       2.453  31.500 -32.310  1.00 95.99           C  
ATOM   4566  CD2 LEU A 730       0.762  32.579 -30.934  1.00 95.99           C  
ATOM   4567  H   LEU A 730       3.422  36.369 -32.063  1.00 95.99           H  
ATOM   4568  HA  LEU A 730       3.438  34.101 -33.853  1.00 95.99           H  
ATOM   4569  HB3 LEU A 730       1.828  34.728 -31.354  1.00 95.99           H  
ATOM   4570  HB2 LEU A 730       3.291  33.837 -31.504  1.00 95.99           H  
ATOM   4571  HG  LEU A 730       0.913  32.780 -33.056  1.00 95.99           H  
ATOM   4572 HD11 LEU A 730       3.022  31.499 -33.240  1.00 95.99           H  
ATOM   4573 HD12 LEU A 730       3.121  31.253 -31.484  1.00 95.99           H  
ATOM   4574 HD13 LEU A 730       1.869  30.583 -32.231  1.00 95.99           H  
ATOM   4575 HD21 LEU A 730      -0.006  31.815 -31.056  1.00 95.99           H  
ATOM   4576 HD22 LEU A 730       1.340  32.239 -30.075  1.00 95.99           H  
ATOM   4577 HD23 LEU A 730       0.261  33.517 -30.697  1.00 95.99           H  
ATOM   4578  N   ILE A 731       0.706  35.896 -33.997  1.00 97.34           N  
ATOM   4579  CA  ILE A 731      -0.435  36.295 -34.801  1.00 97.34           C  
ATOM   4580  C   ILE A 731       0.025  36.787 -36.189  1.00 97.34           C  
ATOM   4581  O   ILE A 731      -0.251  36.056 -37.120  1.00 97.34           O  
ATOM   4582  CB  ILE A 731      -1.428  37.167 -33.952  1.00 97.34           C  
ATOM   4583  CG1 ILE A 731      -1.902  36.232 -32.715  1.00 97.34           C  
ATOM   4584  CG2 ILE A 731      -2.649  37.638 -34.684  1.00 97.34           C  
ATOM   4585  CD1 ILE A 731      -2.769  37.008 -31.696  1.00 97.34           C  
ATOM   4586  H   ILE A 731       0.949  36.445 -33.185  1.00 97.34           H  
ATOM   4587  HA  ILE A 731      -1.031  35.412 -35.032  1.00 97.34           H  
ATOM   4588  HB  ILE A 731      -1.021  38.100 -33.564  1.00 97.34           H  
ATOM   4589 HG13 ILE A 731      -1.020  35.803 -32.238  1.00 97.34           H  
ATOM   4590 HG12 ILE A 731      -2.483  35.368 -33.039  1.00 97.34           H  
ATOM   4591 HG21 ILE A 731      -3.379  36.833 -34.779  1.00 97.34           H  
ATOM   4592 HG22 ILE A 731      -3.184  38.386 -34.100  1.00 97.34           H  
ATOM   4593 HG23 ILE A 731      -2.411  37.988 -35.688  1.00 97.34           H  
ATOM   4594 HD11 ILE A 731      -2.787  36.453 -30.759  1.00 97.34           H  
ATOM   4595 HD12 ILE A 731      -2.304  37.952 -31.412  1.00 97.34           H  
ATOM   4596 HD13 ILE A 731      -3.787  37.239 -32.010  1.00 97.34           H  
ATOM   4597  N   PRO A 732       0.837  37.887 -36.310  1.00 98.44           N  
ATOM   4598  CA  PRO A 732       1.296  38.367 -37.648  1.00 98.44           C  
ATOM   4599  C   PRO A 732       2.204  37.401 -38.429  1.00 98.44           C  
ATOM   4600  O   PRO A 732       2.097  37.443 -39.678  1.00 98.44           O  
ATOM   4601  CB  PRO A 732       1.886  39.719 -37.444  1.00 98.44           C  
ATOM   4602  CG  PRO A 732       2.171  39.846 -36.019  1.00 98.44           C  
ATOM   4603  CD  PRO A 732       1.302  38.796 -35.284  1.00 98.44           C  
ATOM   4604  HA  PRO A 732       0.388  38.509 -38.234  1.00 98.44           H  
ATOM   4605  HB3 PRO A 732       1.150  40.450 -37.777  1.00 98.44           H  
ATOM   4606  HB2 PRO A 732       2.708  39.916 -38.131  1.00 98.44           H  
ATOM   4607  HG3 PRO A 732       2.103  40.852 -35.606  1.00 98.44           H  
ATOM   4608  HG2 PRO A 732       3.220  39.555 -35.951  1.00 98.44           H  
ATOM   4609  HD2 PRO A 732       1.827  38.338 -34.445  1.00 98.44           H  
ATOM   4610  HD3 PRO A 732       0.442  39.398 -34.987  1.00 98.44           H  
ATOM   4611  N   MET A 733       3.064  36.566 -37.809  1.00 98.58           N  
ATOM   4612  CA  MET A 733       3.837  35.455 -38.405  1.00 98.58           C  
ATOM   4613  C   MET A 733       2.827  34.426 -38.990  1.00 98.58           C  
ATOM   4614  O   MET A 733       2.875  34.183 -40.178  1.00 98.58           O  
ATOM   4615  CB  MET A 733       4.754  34.775 -37.362  1.00 98.58           C  
ATOM   4616  CG  MET A 733       5.832  33.863 -37.951  1.00 98.58           C  
ATOM   4617  SD  MET A 733       6.981  33.221 -36.695  1.00 98.58           S  
ATOM   4618  CE  MET A 733       8.170  34.613 -36.661  1.00 98.58           C  
ATOM   4619  H   MET A 733       3.129  36.662 -36.806  1.00 98.58           H  
ATOM   4620  HA  MET A 733       4.437  35.830 -39.235  1.00 98.58           H  
ATOM   4621  HB3 MET A 733       4.161  34.169 -36.677  1.00 98.58           H  
ATOM   4622  HB2 MET A 733       5.112  35.432 -36.569  1.00 98.58           H  
ATOM   4623  HG3 MET A 733       6.353  34.433 -38.720  1.00 98.58           H  
ATOM   4624  HG2 MET A 733       5.258  33.016 -38.327  1.00 98.58           H  
ATOM   4625  HE1 MET A 733       8.433  34.919 -37.673  1.00 98.58           H  
ATOM   4626  HE2 MET A 733       7.727  35.512 -36.234  1.00 98.58           H  
ATOM   4627  HE3 MET A 733       8.981  34.237 -36.035  1.00 98.58           H  
ATOM   4628  N   THR A 734       1.944  33.899 -38.095  1.00 99.11           N  
ATOM   4629  CA  THR A 734       0.956  32.914 -38.666  1.00 99.11           C  
ATOM   4630  C   THR A 734      -0.072  33.517 -39.683  1.00 99.11           C  
ATOM   4631  O   THR A 734      -0.440  32.783 -40.574  1.00 99.11           O  
ATOM   4632  CB  THR A 734       0.296  32.165 -37.519  1.00 99.11           C  
ATOM   4633  OG1 THR A 734      -0.540  32.993 -36.621  1.00 99.11           O  
ATOM   4634  CG2 THR A 734       1.198  31.230 -36.640  1.00 99.11           C  
ATOM   4635  H   THR A 734       1.958  34.234 -37.142  1.00 99.11           H  
ATOM   4636  HA  THR A 734       1.495  32.123 -39.187  1.00 99.11           H  
ATOM   4637  HB  THR A 734      -0.300  31.419 -38.045  1.00 99.11           H  
ATOM   4638  HG1 THR A 734      -0.023  33.727 -36.327  1.00 99.11           H  
ATOM   4639 HG21 THR A 734       1.880  30.738 -37.333  1.00 99.11           H  
ATOM   4640 HG22 THR A 734       1.733  31.820 -35.896  1.00 99.11           H  
ATOM   4641 HG23 THR A 734       0.609  30.483 -36.108  1.00 99.11           H  
ATOM   4642  N   ILE A 735      -0.334  34.802 -39.682  1.00 98.50           N  
ATOM   4643  CA  ILE A 735      -1.022  35.505 -40.783  1.00 98.50           C  
ATOM   4644  C   ILE A 735      -0.253  35.542 -42.018  1.00 98.50           C  
ATOM   4645  O   ILE A 735      -0.786  35.178 -43.074  1.00 98.50           O  
ATOM   4646  CB  ILE A 735      -1.588  36.883 -40.213  1.00 98.50           C  
ATOM   4647  CG1 ILE A 735      -2.783  36.728 -39.299  1.00 98.50           C  
ATOM   4648  CG2 ILE A 735      -2.049  37.786 -41.436  1.00 98.50           C  
ATOM   4649  CD1 ILE A 735      -3.183  38.096 -38.592  1.00 98.50           C  
ATOM   4650  H   ILE A 735      -0.005  35.262 -38.846  1.00 98.50           H  
ATOM   4651  HA  ILE A 735      -1.940  34.951 -40.981  1.00 98.50           H  
ATOM   4652  HB  ILE A 735      -0.818  37.363 -39.609  1.00 98.50           H  
ATOM   4653 HG13 ILE A 735      -2.600  35.975 -38.532  1.00 98.50           H  
ATOM   4654 HG12 ILE A 735      -3.710  36.353 -39.732  1.00 98.50           H  
ATOM   4655 HG21 ILE A 735      -2.478  38.750 -41.162  1.00 98.50           H  
ATOM   4656 HG22 ILE A 735      -1.157  38.048 -42.005  1.00 98.50           H  
ATOM   4657 HG23 ILE A 735      -2.716  37.249 -42.110  1.00 98.50           H  
ATOM   4658 HD11 ILE A 735      -3.568  38.729 -39.392  1.00 98.50           H  
ATOM   4659 HD12 ILE A 735      -3.950  38.024 -37.821  1.00 98.50           H  
ATOM   4660 HD13 ILE A 735      -2.380  38.662 -38.119  1.00 98.50           H  
ATOM   4661  N   LEU A 736       1.071  35.732 -42.020  1.00 99.13           N  
ATOM   4662  CA  LEU A 736       2.030  35.474 -43.130  1.00 99.13           C  
ATOM   4663  C   LEU A 736       1.910  34.062 -43.681  1.00 99.13           C  
ATOM   4664  O   LEU A 736       1.507  33.802 -44.780  1.00 99.13           O  
ATOM   4665  CB  LEU A 736       3.480  35.875 -42.863  1.00 99.13           C  
ATOM   4666  CG  LEU A 736       3.713  37.402 -42.910  1.00 99.13           C  
ATOM   4667  CD1 LEU A 736       5.165  37.746 -42.598  1.00 99.13           C  
ATOM   4668  CD2 LEU A 736       3.185  38.131 -44.163  1.00 99.13           C  
ATOM   4669  H   LEU A 736       1.465  35.906 -41.107  1.00 99.13           H  
ATOM   4670  HA  LEU A 736       1.710  36.071 -43.984  1.00 99.13           H  
ATOM   4671  HB3 LEU A 736       4.141  35.390 -43.581  1.00 99.13           H  
ATOM   4672  HB2 LEU A 736       3.798  35.584 -41.862  1.00 99.13           H  
ATOM   4673  HG  LEU A 736       3.068  37.641 -42.065  1.00 99.13           H  
ATOM   4674 HD11 LEU A 736       5.830  37.767 -43.462  1.00 99.13           H  
ATOM   4675 HD12 LEU A 736       5.260  38.619 -41.952  1.00 99.13           H  
ATOM   4676 HD13 LEU A 736       5.548  36.938 -41.974  1.00 99.13           H  
ATOM   4677 HD21 LEU A 736       3.341  39.204 -44.049  1.00 99.13           H  
ATOM   4678 HD22 LEU A 736       3.718  37.633 -44.973  1.00 99.13           H  
ATOM   4679 HD23 LEU A 736       2.116  38.020 -44.340  1.00 99.13           H  
ATOM   4680  N   VAL A 737       2.308  33.144 -42.846  1.00 93.83           N  
ATOM   4681  CA  VAL A 737       2.376  31.681 -43.058  1.00 93.83           C  
ATOM   4682  C   VAL A 737       1.115  31.034 -43.704  1.00 93.83           C  
ATOM   4683  O   VAL A 737       1.234  30.018 -44.381  1.00 93.83           O  
ATOM   4684  CB  VAL A 737       2.742  31.066 -41.623  1.00 93.83           C  
ATOM   4685  CG1 VAL A 737       2.621  29.488 -41.566  1.00 93.83           C  
ATOM   4686  CG2 VAL A 737       4.105  31.581 -41.109  1.00 93.83           C  
ATOM   4687  H   VAL A 737       2.723  33.443 -41.975  1.00 93.83           H  
ATOM   4688  HA  VAL A 737       3.198  31.551 -43.762  1.00 93.83           H  
ATOM   4689  HB  VAL A 737       1.892  31.365 -41.010  1.00 93.83           H  
ATOM   4690 HG11 VAL A 737       2.792  29.245 -40.517  1.00 93.83           H  
ATOM   4691 HG12 VAL A 737       1.661  28.976 -41.637  1.00 93.83           H  
ATOM   4692 HG13 VAL A 737       3.344  28.942 -42.171  1.00 93.83           H  
ATOM   4693 HG21 VAL A 737       4.914  31.078 -41.639  1.00 93.83           H  
ATOM   4694 HG22 VAL A 737       4.209  32.594 -41.497  1.00 93.83           H  
ATOM   4695 HG23 VAL A 737       4.200  31.555 -40.024  1.00 93.83           H  
ATOM   4696  N   VAL A 738      -0.066  31.614 -43.652  1.00100.27           N  
ATOM   4697  CA  VAL A 738      -1.270  31.153 -44.287  1.00100.27           C  
ATOM   4698  C   VAL A 738      -1.844  32.043 -45.377  1.00100.27           C  
ATOM   4699  O   VAL A 738      -2.735  31.568 -46.083  1.00100.27           O  
ATOM   4700  CB  VAL A 738      -2.325  30.579 -43.382  1.00100.27           C  
ATOM   4701  CG1 VAL A 738      -1.770  29.578 -42.364  1.00100.27           C  
ATOM   4702  CG2 VAL A 738      -3.145  31.705 -42.638  1.00100.27           C  
ATOM   4703  H   VAL A 738      -0.132  32.478 -43.132  1.00100.27           H  
ATOM   4704  HA  VAL A 738      -0.879  30.459 -45.031  1.00100.27           H  
ATOM   4705  HB  VAL A 738      -3.090  30.039 -43.940  1.00100.27           H  
ATOM   4706 HG11 VAL A 738      -1.293  30.076 -41.520  1.00100.27           H  
ATOM   4707 HG12 VAL A 738      -2.628  29.067 -41.926  1.00100.27           H  
ATOM   4708 HG13 VAL A 738      -1.169  28.831 -42.883  1.00100.27           H  
ATOM   4709 HG21 VAL A 738      -2.466  32.097 -41.881  1.00100.27           H  
ATOM   4710 HG22 VAL A 738      -3.441  32.451 -43.376  1.00100.27           H  
ATOM   4711 HG23 VAL A 738      -4.074  31.393 -42.160  1.00100.27           H  
ATOM   4712  N   ASN A 739      -1.402  33.297 -45.624  1.00106.13           N  
ATOM   4713  CA  ASN A 739      -1.894  34.148 -46.726  1.00106.13           C  
ATOM   4714  C   ASN A 739      -0.898  34.081 -47.891  1.00106.13           C  
ATOM   4715  O   ASN A 739      -1.232  34.375 -49.019  1.00106.13           O  
ATOM   4716  CB  ASN A 739      -2.081  35.664 -46.218  1.00106.13           C  
ATOM   4717  CG  ASN A 739      -3.399  35.828 -45.516  1.00106.13           C  
ATOM   4718  OD1 ASN A 739      -4.446  36.041 -46.164  1.00106.13           O  
ATOM   4719  ND2 ASN A 739      -3.378  35.643 -44.173  1.00106.13           N  
ATOM   4720  H   ASN A 739      -0.629  33.670 -45.092  1.00106.13           H  
ATOM   4721  HA  ASN A 739      -2.730  33.742 -47.295  1.00106.13           H  
ATOM   4722  HB3 ASN A 739      -2.229  36.308 -47.085  1.00106.13           H  
ATOM   4723  HB2 ASN A 739      -1.187  36.061 -45.737  1.00106.13           H  
ATOM   4724 HD22 ASN A 739      -4.283  35.849 -43.774  1.00106.13           H  
ATOM   4725 HD21 ASN A 739      -2.536  35.403 -43.670  1.00106.13           H  
ATOM   4726  N   ILE A 740       0.420  33.754 -47.583  1.00104.61           N  
ATOM   4727  CA  ILE A 740       1.500  33.527 -48.558  1.00104.61           C  
ATOM   4728  C   ILE A 740       1.786  31.989 -48.606  1.00104.61           C  
ATOM   4729  O   ILE A 740       2.058  31.397 -47.552  1.00104.61           O  
ATOM   4730  CB  ILE A 740       2.763  34.241 -48.150  1.00104.61           C  
ATOM   4731  CG1 ILE A 740       2.410  35.737 -47.942  1.00104.61           C  
ATOM   4732  CG2 ILE A 740       4.000  33.995 -49.008  1.00104.61           C  
ATOM   4733  CD1 ILE A 740       3.741  36.608 -47.767  1.00104.61           C  
ATOM   4734  H   ILE A 740       0.603  33.513 -46.620  1.00104.61           H  
ATOM   4735  HA  ILE A 740       1.150  33.936 -49.506  1.00104.61           H  
ATOM   4736  HB  ILE A 740       3.006  33.879 -47.152  1.00104.61           H  
ATOM   4737 HG13 ILE A 740       1.823  35.866 -47.033  1.00104.61           H  
ATOM   4738 HG12 ILE A 740       1.858  36.116 -48.802  1.00104.61           H  
ATOM   4739 HG21 ILE A 740       3.794  34.212 -50.056  1.00104.61           H  
ATOM   4740 HG22 ILE A 740       4.825  34.628 -48.681  1.00104.61           H  
ATOM   4741 HG23 ILE A 740       4.345  32.961 -49.037  1.00104.61           H  
ATOM   4742 HD11 ILE A 740       4.284  36.814 -48.690  1.00104.61           H  
ATOM   4743 HD12 ILE A 740       3.362  37.502 -47.272  1.00104.61           H  
ATOM   4744 HD13 ILE A 740       4.407  36.104 -47.066  1.00104.61           H  
ATOM   4745  N   LYS A 741       1.830  31.349 -49.722  1.00102.85           N  
ATOM   4746  CA  LYS A 741       1.936  29.899 -49.696  1.00102.85           C  
ATOM   4747  C   LYS A 741       3.463  29.604 -49.576  1.00102.85           C  
ATOM   4748  O   LYS A 741       4.218  30.304 -50.226  1.00102.85           O  
ATOM   4749  CB  LYS A 741       1.441  29.426 -51.043  1.00102.85           C  
ATOM   4750  CG  LYS A 741       1.715  27.914 -51.352  1.00102.85           C  
ATOM   4751  CD  LYS A 741       1.114  27.446 -52.707  1.00102.85           C  
ATOM   4752  CE  LYS A 741       1.366  25.879 -52.840  1.00102.85           C  
ATOM   4753  NZ  LYS A 741       0.488  25.304 -53.817  1.00102.85           N1+
ATOM   4754  H   LYS A 741       1.633  31.925 -50.528  1.00102.85           H  
ATOM   4755  HA  LYS A 741       1.300  29.487 -48.912  1.00102.85           H  
ATOM   4756  HB3 LYS A 741       1.764  30.050 -51.876  1.00102.85           H  
ATOM   4757  HB2 LYS A 741       0.367  29.605 -51.012  1.00102.85           H  
ATOM   4758  HG3 LYS A 741       1.207  27.400 -50.536  1.00102.85           H  
ATOM   4759  HG2 LYS A 741       2.791  27.743 -51.372  1.00102.85           H  
ATOM   4760  HD3 LYS A 741       1.522  28.083 -53.491  1.00102.85           H  
ATOM   4761  HD2 LYS A 741       0.046  27.637 -52.596  1.00102.85           H  
ATOM   4762  HE3 LYS A 741       1.272  25.330 -51.903  1.00102.85           H  
ATOM   4763  HE2 LYS A 741       2.390  25.723 -53.179  1.00102.85           H  
ATOM   4764  HZ1 LYS A 741       0.706  24.319 -53.860  1.00102.85           H  
ATOM   4765  HZ2 LYS A 741      -0.477  25.363 -53.524  1.00102.85           H  
ATOM   4766  HZ3 LYS A 741       0.630  25.730 -54.721  1.00102.85           H  
ATOM   4767  N   PRO A 742       3.996  28.640 -48.782  1.00100.54           N  
ATOM   4768  CA  PRO A 742       5.447  28.470 -48.556  1.00100.54           C  
ATOM   4769  C   PRO A 742       6.179  28.111 -49.859  1.00100.54           C  
ATOM   4770  O   PRO A 742       5.642  27.655 -50.877  1.00100.54           O  
ATOM   4771  CB  PRO A 742       5.478  27.231 -47.610  1.00100.54           C  
ATOM   4772  CG  PRO A 742       4.110  27.235 -46.972  1.00100.54           C  
ATOM   4773  CD  PRO A 742       3.122  27.906 -47.829  1.00100.54           C  
ATOM   4774  HA  PRO A 742       5.873  29.366 -48.105  1.00100.54           H  
ATOM   4775  HB3 PRO A 742       6.381  27.170 -47.003  1.00100.54           H  
ATOM   4776  HB2 PRO A 742       5.588  26.294 -48.155  1.00100.54           H  
ATOM   4777  HG3 PRO A 742       4.221  27.910 -46.124  1.00100.54           H  
ATOM   4778  HG2 PRO A 742       3.818  26.231 -46.663  1.00100.54           H  
ATOM   4779  HD2 PRO A 742       2.432  27.242 -48.350  1.00100.54           H  
ATOM   4780  HD3 PRO A 742       2.528  28.620 -47.259  1.00100.54           H  
ATOM   4781  N   GLY A 743       7.514  28.426 -49.821  1.00109.42           N  
ATOM   4782  CA  GLY A 743       8.382  28.274 -50.976  1.00109.42           C  
ATOM   4783  C   GLY A 743       8.423  29.630 -51.729  1.00109.42           C  
ATOM   4784  O   GLY A 743       9.483  29.902 -52.284  1.00109.42           O  
ATOM   4785  H   GLY A 743       7.883  28.828 -48.972  1.00109.42           H  
ATOM   4786  HA3 GLY A 743       7.893  27.580 -51.660  1.00109.42           H  
ATOM   4787  HA2 GLY A 743       9.376  27.901 -50.730  1.00109.42           H  
ATOM   4788  N   MET A 744       7.359  30.443 -51.696  1.00118.42           N  
ATOM   4789  CA  MET A 744       7.411  31.622 -52.538  1.00118.42           C  
ATOM   4790  C   MET A 744       8.325  32.752 -52.045  1.00118.42           C  
ATOM   4791  O   MET A 744       8.624  32.867 -50.850  1.00118.42           O  
ATOM   4792  CB  MET A 744       5.946  32.128 -52.660  1.00118.42           C  
ATOM   4793  CG  MET A 744       5.117  31.113 -53.406  1.00118.42           C  
ATOM   4794  SD  MET A 744       5.578  30.969 -55.226  1.00118.42           S  
ATOM   4795  CE  MET A 744       4.778  32.545 -55.810  1.00118.42           C  
ATOM   4796  H   MET A 744       6.533  30.202 -51.168  1.00118.42           H  
ATOM   4797  HA  MET A 744       7.729  31.285 -53.524  1.00118.42           H  
ATOM   4798  HB3 MET A 744       5.943  33.054 -53.235  1.00118.42           H  
ATOM   4799  HB2 MET A 744       5.550  32.315 -51.662  1.00118.42           H  
ATOM   4800  HG3 MET A 744       4.035  31.221 -53.329  1.00118.42           H  
ATOM   4801  HG2 MET A 744       5.239  30.122 -52.967  1.00118.42           H  
ATOM   4802  HE1 MET A 744       4.591  33.253 -55.002  1.00118.42           H  
ATOM   4803  HE2 MET A 744       5.363  33.145 -56.506  1.00118.42           H  
ATOM   4804  HE3 MET A 744       3.767  32.380 -56.182  1.00118.42           H  
ATOM   4805  N   ALA A 745       8.690  33.603 -52.970  1.00120.52           N  
ATOM   4806  CA  ALA A 745       9.633  34.750 -52.737  1.00120.52           C  
ATOM   4807  C   ALA A 745       8.578  35.813 -52.312  1.00120.52           C  
ATOM   4808  O   ALA A 745       7.594  36.066 -52.996  1.00120.52           O  
ATOM   4809  CB  ALA A 745      10.115  35.191 -54.138  1.00120.52           C  
ATOM   4810  H   ALA A 745       8.400  33.512 -53.933  1.00120.52           H  
ATOM   4811  HA  ALA A 745      10.456  34.662 -52.027  1.00120.52           H  
ATOM   4812  HB1 ALA A 745      10.515  34.254 -54.525  1.00120.52           H  
ATOM   4813  HB2 ALA A 745       9.277  35.494 -54.765  1.00120.52           H  
ATOM   4814  HB3 ALA A 745      10.713  36.099 -54.049  1.00120.52           H  
ATOM   4815  N   PHE A 746       8.810  36.391 -51.146  1.00117.26           N  
ATOM   4816  CA  PHE A 746       8.008  37.414 -50.587  1.00117.26           C  
ATOM   4817  C   PHE A 746       8.812  38.573 -50.086  1.00117.26           C  
ATOM   4818  O   PHE A 746       9.971  38.542 -49.704  1.00117.26           O  
ATOM   4819  CB  PHE A 746       6.952  36.811 -49.626  1.00117.26           C  
ATOM   4820  CG  PHE A 746       7.527  36.375 -48.299  1.00117.26           C  
ATOM   4821  CD1 PHE A 746       7.946  35.031 -48.077  1.00117.26           C  
ATOM   4822  CD2 PHE A 746       7.385  37.140 -47.151  1.00117.26           C  
ATOM   4823  CE1 PHE A 746       8.355  34.534 -46.801  1.00117.26           C  
ATOM   4824  CE2 PHE A 746       7.782  36.734 -45.865  1.00117.26           C  
ATOM   4825  CZ  PHE A 746       8.407  35.479 -45.748  1.00117.26           C  
ATOM   4826  H   PHE A 746       9.582  36.046 -50.594  1.00117.26           H  
ATOM   4827  HA  PHE A 746       7.393  37.773 -51.412  1.00117.26           H  
ATOM   4828  HB3 PHE A 746       6.483  35.925 -50.052  1.00117.26           H  
ATOM   4829  HB2 PHE A 746       6.152  37.536 -49.478  1.00117.26           H  
ATOM   4830  HD1 PHE A 746       8.033  34.386 -48.939  1.00117.26           H  
ATOM   4831  HD2 PHE A 746       6.888  38.091 -47.270  1.00117.26           H  
ATOM   4832  HE1 PHE A 746       8.708  33.517 -46.709  1.00117.26           H  
ATOM   4833  HE2 PHE A 746       7.717  37.467 -45.075  1.00117.26           H  
ATOM   4834  HZ  PHE A 746       8.770  35.164 -44.781  1.00117.26           H  
ATOM   4835  N   ASN A 747       8.176  39.724 -50.140  1.00125.40           N  
ATOM   4836  CA  ASN A 747       8.716  41.082 -49.841  1.00125.40           C  
ATOM   4837  C   ASN A 747       7.551  41.715 -49.008  1.00125.40           C  
ATOM   4838  O   ASN A 747       6.428  41.198 -48.872  1.00125.40           O  
ATOM   4839  CB  ASN A 747       9.163  41.875 -51.118  1.00125.40           C  
ATOM   4840  CG  ASN A 747      10.564  41.429 -51.692  1.00125.40           C  
ATOM   4841  OD1 ASN A 747      10.677  40.406 -52.386  1.00125.40           O  
ATOM   4842  ND2 ASN A 747      11.650  42.066 -51.366  1.00125.40           N  
ATOM   4843  H   ASN A 747       7.190  39.876 -50.297  1.00125.40           H  
ATOM   4844  HA  ASN A 747       9.608  40.903 -49.241  1.00125.40           H  
ATOM   4845  HB3 ASN A 747       9.111  42.960 -51.033  1.00125.40           H  
ATOM   4846  HB2 ASN A 747       8.449  41.697 -51.922  1.00125.40           H  
ATOM   4847 HD22 ASN A 747      12.477  41.617 -51.732  1.00125.40           H  
ATOM   4848 HD21 ASN A 747      11.672  42.844 -50.722  1.00125.40           H  
ATOM   4849  N   SER A 748       7.861  42.836 -48.324  1.00127.30           N  
ATOM   4850  CA  SER A 748       6.868  43.637 -47.564  1.00127.30           C  
ATOM   4851  C   SER A 748       5.955  44.380 -48.539  1.00127.30           C  
ATOM   4852  O   SER A 748       4.818  44.564 -48.180  1.00127.30           O  
ATOM   4853  CB  SER A 748       7.590  44.693 -46.595  1.00127.30           C  
ATOM   4854  OG  SER A 748       8.304  45.735 -47.309  1.00127.30           O  
ATOM   4855  H   SER A 748       8.741  43.301 -48.497  1.00127.30           H  
ATOM   4856  HA  SER A 748       6.371  42.863 -46.978  1.00127.30           H  
ATOM   4857  HB3 SER A 748       8.417  44.237 -46.049  1.00127.30           H  
ATOM   4858  HB2 SER A 748       6.874  45.069 -45.864  1.00127.30           H  
ATOM   4859  HG  SER A 748       8.944  45.467 -47.951  1.00127.30           H  
ATOM   4860  N   THR A 749       6.448  44.847 -49.695  1.00132.40           N  
ATOM   4861  CA  THR A 749       5.621  45.328 -50.759  1.00132.40           C  
ATOM   4862  C   THR A 749       4.542  44.343 -51.253  1.00132.40           C  
ATOM   4863  O   THR A 749       3.356  44.731 -51.412  1.00132.40           O  
ATOM   4864  CB  THR A 749       6.586  45.807 -51.864  1.00132.40           C  
ATOM   4865  OG1 THR A 749       7.505  44.771 -52.144  1.00132.40           O  
ATOM   4866  CG2 THR A 749       7.288  47.140 -51.573  1.00132.40           C  
ATOM   4867  H   THR A 749       7.420  44.742 -49.947  1.00132.40           H  
ATOM   4868  HA  THR A 749       5.069  46.205 -50.422  1.00132.40           H  
ATOM   4869  HB  THR A 749       5.973  45.924 -52.758  1.00132.40           H  
ATOM   4870  HG1 THR A 749       7.819  44.821 -53.034  1.00132.40           H  
ATOM   4871 HG21 THR A 749       7.965  47.415 -52.382  1.00132.40           H  
ATOM   4872 HG22 THR A 749       6.587  47.974 -51.528  1.00132.40           H  
ATOM   4873 HG23 THR A 749       7.767  47.117 -50.594  1.00132.40           H  
ATOM   4874  N   GLY A 750       4.948  43.121 -51.620  1.00133.19           N  
ATOM   4875  CA  GLY A 750       4.144  42.094 -52.169  1.00133.19           C  
ATOM   4876  C   GLY A 750       4.895  40.739 -52.326  1.00133.19           C  
ATOM   4877  O   GLY A 750       5.935  40.554 -51.816  1.00133.19           O  
ATOM   4878  H   GLY A 750       5.907  42.835 -51.483  1.00133.19           H  
ATOM   4879  HA3 GLY A 750       3.613  42.523 -53.019  1.00133.19           H  
ATOM   4880  HA2 GLY A 750       3.347  42.030 -51.429  1.00133.19           H  
ATOM   4881  N   ILE A 751       4.273  39.705 -53.029  1.00133.33           N  
ATOM   4882  CA  ILE A 751       4.801  38.334 -53.262  1.00133.33           C  
ATOM   4883  C   ILE A 751       5.419  38.455 -54.687  1.00133.33           C  
ATOM   4884  O   ILE A 751       4.701  38.931 -55.552  1.00133.33           O  
ATOM   4885  CB  ILE A 751       3.642  37.307 -53.228  1.00133.33           C  
ATOM   4886  CG1 ILE A 751       2.885  37.452 -51.890  1.00133.33           C  
ATOM   4887  CG2 ILE A 751       4.168  35.875 -53.445  1.00133.33           C  
ATOM   4888  CD1 ILE A 751       1.721  36.460 -51.647  1.00133.33           C  
ATOM   4889  H   ILE A 751       3.349  39.782 -53.429  1.00133.33           H  
ATOM   4890  HA  ILE A 751       5.459  38.028 -52.449  1.00133.33           H  
ATOM   4891  HB  ILE A 751       2.956  37.625 -54.013  1.00133.33           H  
ATOM   4892 HG13 ILE A 751       2.479  38.448 -51.716  1.00133.33           H  
ATOM   4893 HG12 ILE A 751       3.646  37.411 -51.110  1.00133.33           H  
ATOM   4894 HG21 ILE A 751       4.588  35.861 -54.451  1.00133.33           H  
ATOM   4895 HG22 ILE A 751       4.976  35.598 -52.768  1.00133.33           H  
ATOM   4896 HG23 ILE A 751       3.421  35.085 -53.379  1.00133.33           H  
ATOM   4897 HD11 ILE A 751       1.113  36.241 -52.525  1.00133.33           H  
ATOM   4898 HD12 ILE A 751       2.192  35.522 -51.355  1.00133.33           H  
ATOM   4899 HD13 ILE A 751       1.141  36.954 -50.867  1.00133.33           H  
ATOM   4900  N   ILE A 752       6.691  38.023 -54.988  1.00133.00           N  
ATOM   4901  CA  ILE A 752       7.272  37.965 -56.315  1.00133.00           C  
ATOM   4902  C   ILE A 752       6.921  36.653 -57.068  1.00133.00           C  
ATOM   4903  O   ILE A 752       7.206  35.608 -56.528  1.00133.00           O  
ATOM   4904  CB  ILE A 752       8.820  38.202 -56.137  1.00133.00           C  
ATOM   4905  CG1 ILE A 752       8.959  39.730 -55.899  1.00133.00           C  
ATOM   4906  CG2 ILE A 752       9.799  37.754 -57.303  1.00133.00           C  
ATOM   4907  CD1 ILE A 752      10.347  40.318 -55.855  1.00133.00           C  
ATOM   4908  H   ILE A 752       7.266  37.539 -54.313  1.00133.00           H  
ATOM   4909  HA  ILE A 752       6.822  38.774 -56.891  1.00133.00           H  
ATOM   4910  HB  ILE A 752       9.318  37.777 -55.265  1.00133.00           H  
ATOM   4911 HG13 ILE A 752       8.516  39.928 -54.923  1.00133.00           H  
ATOM   4912 HG12 ILE A 752       8.386  40.235 -56.678  1.00133.00           H  
ATOM   4913 HG21 ILE A 752       9.487  38.240 -58.228  1.00133.00           H  
ATOM   4914 HG22 ILE A 752      10.837  37.991 -57.072  1.00133.00           H  
ATOM   4915 HG23 ILE A 752       9.697  36.677 -57.438  1.00133.00           H  
ATOM   4916 HD11 ILE A 752      10.436  41.142 -55.147  1.00133.00           H  
ATOM   4917 HD12 ILE A 752      11.185  39.657 -55.633  1.00133.00           H  
ATOM   4918 HD13 ILE A 752      10.610  40.667 -56.853  1.00133.00           H  
ATOM   4919  N   ASN A 753       6.218  36.710 -58.239  1.00139.58           N  
ATOM   4920  CA  ASN A 753       5.585  35.563 -58.939  1.00139.58           C  
ATOM   4921  C   ASN A 753       6.708  34.974 -59.800  1.00139.58           C  
ATOM   4922  O   ASN A 753       7.012  33.802 -59.692  1.00139.58           O  
ATOM   4923  CB  ASN A 753       4.329  35.870 -59.830  1.00139.58           C  
ATOM   4924  CG  ASN A 753       3.097  36.034 -58.948  1.00139.58           C  
ATOM   4925  OD1 ASN A 753       2.197  35.241 -59.002  1.00139.58           O  
ATOM   4926  ND2 ASN A 753       2.890  37.029 -58.182  1.00139.58           N  
ATOM   4927  H   ASN A 753       6.013  37.681 -58.427  1.00139.58           H  
ATOM   4928  HA  ASN A 753       5.262  34.794 -58.237  1.00139.58           H  
ATOM   4929  HB3 ASN A 753       4.069  34.961 -60.372  1.00139.58           H  
ATOM   4930  HB2 ASN A 753       4.438  36.751 -60.464  1.00139.58           H  
ATOM   4931 HD22 ASN A 753       2.045  37.175 -57.649  1.00139.58           H  
ATOM   4932 HD21 ASN A 753       3.533  37.790 -58.345  1.00139.58           H  
ATOM   4933  N   GLU A 754       7.199  35.775 -60.771  1.00  5.42           N  
ATOM   4934  CA  GLU A 754       8.117  35.348 -61.817  1.00  5.32           C  
ATOM   4935  C   GLU A 754       9.190  36.465 -62.051  1.00  4.74           C  
ATOM   4936  O   GLU A 754      10.055  36.750 -61.281  1.00  6.39           O
[truncated: 2,966,564 more chars]
